# Supplementary material for: Fitter Women Did Not Have Attenuated Hemodynamic Responses to Psychological Stress Compared with Age-Matched Women with Lower Levels of Fitness
Source: PLoS One. 2017 Jan 12;12(1):e0169746. doi: 10.1371/journal.pone.0169746 (PMC5231401; doi:10.1371/journal.pone.0169746)
Supplement: S1 Data — (XLSX) [file pone.0169746.s001.xlsx]

## Sheet: SYS
VO2	tm60	tm58	tm56	tm54	tm52	tm50	tm48	tm46	tm44	tm42	tm40	tm38	tm36	tm34	tm32	tm30	tm28	tm26	tm24	tm22	tm20	tm18	tm16	tm14	tm12	tm10	tm8	tm6	tm4	tm2	t0	t2	t4	t6	t8	t10	t12	t14	t16	t18	t20	t22	t24	t26	t28	t30	t32	t34	t36
20.427	85	140.061	119.775	115.459	122.471	123.576	118.495	120.857	119.444	118.778	114.363	119.724	120.197	128	115.937	114.123	113.627	111.41	108.435	115.517	116.295	120.267	123.554	125.66	124.429	127.966	126.284	124.758	141.118	118.574	122.047	121.629	133.929	133.626	125.121	127.483	127.616	120.656	122.304	143.79	147.228	136.053	136.577	149.971	150.17	142.847	135.956	123.481	111.007
20.7	108.713	121.846	120.712	123.652	130.222	129.753	127.547	127.875	120.56	129.371	131.445	135.556	135.696	136.563	132.054	133.768	131.861	132.745	130.694	131.273	136.693	138.243	134.133	122.383	126.162	130.764	135.939	129.699	129.846	128.278	127.181	141.896	162.838	162.103	160.487	162.808	159.905	157.729	149.172	180.872	199.698	176.517	167.617	177.822	170.209	155.732	146.938	148.027	152.899
20.72						140.761	174.058	197.29	189.151	168.202	166.145	168.628	167.355	163.459	177.977	173.614	165.213	172.639	167.516	165.017	165.306	173.898	171.937	166.123	169.921	171.279	175.016	166.387	166.929	161.476	170.717	168.8	199.281	200.881	197.73	186.407	182.718	183.931	185.592	203.221	230.577	210	190.118	184.529	202.29	198.179	188.662	169.853	184.678
21	121.75	122.697	119.524	119.14	110.679	114.09	112.26	124.859	120.877	117.944	110.128	106.794	109.629	114.814	118.094	118.391	113.479	109.95	110.296	113.467	116.504	114.843	117.15	110.137	111.231	117.305	117.124	114	110.904	114.681	114.592	131.241	128.257	125.836	126.381	126.704	125.98	126.979	131.238	151.185	148.912	142.905	138.694	147.663	144.287	140.316	121.026	119.203	118.712
23	108.633	109.663	123.209	123.567	116.626	111.619	117.121	114.051	114.2	106.62	116.479	116	109.72	108.271	115.293	120.617	114.54	111	110.031	124.061	122.503	123.129	118.602	112.867	109.728	119.994	129.725	124.315	123.287	124.473	130.589	132.519	149.387	150.832	144.686	143.722	143.787	142.517	146.49	167.817	170.914	150.651	142.277	159.831	158.635	145.589	137.896	141.27	141.938
23.4	134.136	128.675	132.736	138.389	134.142	137.95	137.881	129.444	133.006	119.523	122.843	130.176	127.077	129.344	128.861	130.739	129.294	122.435	124.901	122.994	124.1	121.484	123.076	112.805	119.993	108.878	118.655	116.535	131.95	130.849	134.079	149.327	141.702	140.516	135.988	137.488	142.787	142.417	162.801	196.673	196.877	168.973	181.937	181.336	180.503	163.704	156.41	158.227	153.915
26.6	110.241	128.562	112.559	116.329	121.732	111.294	115.837	116.184	121.297	123.019	122.531	119.504	120.964	124.536	118.664	118.153	118.437	120.038	115.446	112.226	118.45	114.36	114.28	113.43	112.007	110.568	113.149	119.119	129.62	123.549	121.667	130.821	147.09	143.328	130.659	135.272	153.746	155.841	153.65	167.955	161.467	148.867	144	169.992	161.448	165.058	143.837	130.839	125.062
26.8	129.9	132	134.106	133.964	135.69	140.199	142.079	141.83	125.86	136.664	131.603	139.562	130.12	125.798	119.811	120.058	127.964	127.113	132.864	125.571	132.473	131.902	124.705	124.838	133.434	131.189	135.359	141.866	134	133.71	133.797	151.017	160.019	159.412	160.56	161.062	161.771	161.29	177.192	173.405	168.217	162.518	189.448	174.389	157.306	149.842	158.695	156.231	149.09
28.2	124.05	118.525	120.757	128.086	129.745	125.746	122.932	123.369	128.888	128.195	124.18	127.473	127.936	129.849	131.144	126.955	122.633	124.986	128.063	128.114	123.95	125.564	128.496	124.878	122.928	128.255	128.164	127.221	125.823	126.307	130.39	129.248	129.362	127.392	129.59	123.328	121.225	122.799	127.671	135.181	131.011	136.873	134.28	135.743	133.703	123.893	122.228	117.496	114.62
30.7	154.265	157.533	162.821	165.507	163.892	163.036	158.048	157.599	159.541	159.013	160.048	159.03	156.407	154.623	153.358	153.631	153.968	153.842	150.151	150.279	152.741	155.916	162.556	162.72	160.675	161.601	161.234	165.106	161.616	168.98	165.931	191.023	199.966	193.373	197.541	189.809	187.914	192.853	219.394	223.477	222.104	208.465	221.296	212.595	202.042	187.959	211.272	195.511	187.362
31.1	111.444	120.169	127.886	124.234	123.738	132.26	133.972	127.505	132.051	124.886	120.876	121.95	122.63	125.124	127.799	125.097	122.294	121.679	123.62	126.96	125.74	125.478	123.039	121.952	121.896	116.153	121.992	120.678	144.767	137.463	147.168	142.584	172.257	208.546	168.712	181.607	178.077	176.994	201.205	196.411	185.007	186.874	202.507	187.863	147.007	179.833	179.371	168.828	148.363
31.4	74.4266	78.1844	97.411	110.231	108.925	112.145	115.993	113.676	118.597	109.242	106.6	112.389	111.646	106.741	104.171	108.785	114.177	119.029	126.007	117.168	123.37	118.612	120.297	128.907	119.423	117.294	106.218	112.841	114.85	123.531	120.713	147.128	144.571	147.584	141.515	143.527	146.798	147.365	156.011	177.065	177.045	164.806	161.481	180.565	178.984	165.117	152.861	141.516	139.617
31.872	86.9632	95.6301	89.9721	94.2818	92.8448	110.152	115.857	103.096	102.88	101.779	103.714	123.653	125.927	131.011	124.497	121.341	120.829	125.59	125.06	123.815	127.506	130.243	120.485	120.522	126.899	120.627	122.678	120.53	118.623	117.553	123.628	133.855	137.677	136.468	135.059	137.385	130.764	129.185	142.895	142.319	140.142	134.962	144.172	138.332	133.667	134.122	124.874	96.7803	108.264
33	109.53	106.574	101.375	102.246	102.188	101.864	97.8936	99.7746	102.98	99.4155	99.9489	102.008	99.7717	100.157	102.429	102.027	103.721	105.109	106.675	109.233	104.415	107.698	111.034	112.219	108.712	109.561	112.114	111.145	113.277	113.98	109.592	127.22	119.707	115.44	117.095	116.618	120.118	127.645	124.768	139.207	142.336	131.61	125.589	134.195	133.806	127.729	123.324	119.257	114.445
33.4					117.789	118.13	107.419	115.386	117.44	106.919	108.263	116.013	104.29	110.229	113.694	115.428	109.223	107.51	108.795	112.61	113.883	107.581	111.058	111.006	110.378	107.826	114.385	112.972	111.925	121.186	116.259	130.104	133.925	134.655	135.069	136.799	131.369	134.201	133.579	139.531	136.854	136.217	136.079	136.315	132.432	130.626	127.063	126.441	125.714
33.5	119.118	114.048	121.329	124.177	123.869	123.804	118.456	115.517	114.766	122.232	123.843	125.61	124.871	123.73	122.084	110.305	115.794	116.043	121.812	117.029	123.528	119.959	123.133	113.139	121.746	116.422	123.421	113.821	114.576	114.16	113.51	117.516	120.942	123.679	117.654	121.333	120.176	124.664	119.545	135.801	128.569	115.624	112.038	122.288	113.955	106.503	103.904	101.254	108.931
33.5							115.186	127.118	124.793	123.076	113.64	115.363	115.557	114.655	113.405	117.87	116	113.6	113.13	112.441	110.966	111.812	112.733	112.267	110.4	112.627	110.55	110.471	112.703	110.832	113.271	112.75	123.704	123.093	120.982	119.645	117.976	116.113	117.718	117.529	127.683	127.984	123.625	118.784	118.296	117.843	123.488	135.696	133.835
27.607	112.726	119.583	120.298	122.805	122.303	124.774	125.355	126.79	126.255	123.228	122.156	125.849	124.106	125.112	124.663	124.171	123.121	123.219	123.735	123.987	125.789	125.941	125.898	123.285	124.115	124.018	126.589	125.38	128.577	127.622	129.125	138.746	147.33	148.633	143.814	144.176	144.278	144.893	151.249	164.202	165.567	155.288	155.984	159.542	154.043	149.111	144.577	138.23	136.38
5.10958	20.9018	19.1737	17.7231	16.9334	16.4991	15.5488	18.9471	22.6387	20.5948	18.3302	17.913	17.228	17.2641	16.2778	18.0701	17.1391	15.6125	17.1557	15.9589	14.4769	14.8556	17.1033	16.7864	16.6369	17.1725	17.7221	17.9104	17.1708	16.9929	15.9838	17.543	19.191	24.6127	28.1013	25.1751	23.7513	23.0792	23.3433	29.778	29.3774	32.3578	27.592	31.0948	26.5776	26.282	25.2613	27.8781	25.8747	24.4457
1.23926	5.58624	5.12438	4.7367	4.52565	4.26006	3.88721	4.59535	5.4907	4.99497	4.44573	4.34455	4.1784	4.18715	3.94795	4.38264	4.15684	3.78658	4.16087	3.87061	3.51115	3.60302	4.14817	4.07129	4.03503	4.16493	4.29823	4.34391	4.16452	4.12138	3.87664	4.25479	4.65449	5.96947	6.81557	6.10585	5.76052	5.59753	5.66157	7.22222	7.12507	7.84793	6.69204	7.54159	6.44602	6.37432	6.12677	6.76144	6.27554	5.92896
17	14	14	14	14	15	16	17	17	17	17	17	17	17	17	17	17	17	17	17	17	17	17	17	17	17	17	17	17	17	17	17	17	17	17	17	17	17	17	17	17	17	17	17	17	17	17	17	17	17
34.6	107.356	107.909	106.448	106.853	103.938	103.152	101.992	106.948	105.856	106.875	109.79	108.937	104.633	108.757	106.265	107.345	105.64	101.474	103.375	103.564	102.287	101.747	103.129	100.957	97.1071	99.0208	97.9769	92.4656	93.8769	91.9065	108.632	123.821	127.601	125.607	128.149	124.058	122.245	125.572	134.676	137.635	135.158	123.725	128.523	133.123	123.59	115.936	120.139	118.533	111.861
34.9															87.9562	96.9732	101.603	101.119	99.6475	99.2917	101.165	98.3382	95.9796	94.6603	94.5948	96.7484	95.5298	93.6419	89.7606	87.4315	90.2919	109.078	111.944	103.873	106.773	107.246	108.545	105.912	121.489	125.119	107.594	104.134	113.33	119.324	117.788	114.141	114.737	107.42	98.5
35.7					111.638	114.324	113.713	117.814	118.091	114.993	118.205	111.163	109.66	108.736	108.689	111.086	107.763	107.883	116.253	108.277	109.742	116.088	108.975	111.088	117.497	120.161	120.612	118.947	120.551	125.352	137.172	145.723	153.765	150.558	150.93	146.698	154.411	158.961	148.639	188.683	189.4	175.449	161.308	164.365	168.13	148.426	140.092	124.025	123.424
36	112.346	112.369	116.748	116.233	116.722	119.575	115.254	122.64	119.686	124.274	117.585	117.585	117.585	117.585	117.585	117.585	117.585	117.585	117.585	117.585	117.585	117.585	117.585	108.376	111.129	113.932	117	115.752	110.859	113.824	126.687	146.447	140.642	143.028	126.723	125.427	116.533	110.305	136.837	163.521	155.945	156.459	161.376	152.239	143.103	136.014	127.844	114.794	119.895
36.1																116.302	111.911	107.706	110.774	103.624	105.699	102.768	103.897	106.359	110.667	101.897	109.115	108.788	109.53	111.383	110.009	114.656	111.556	116.758	112.483	107.69	108.635	108.529	102.056	126.411	148.53	138.856	124.951	127.292	138.44	134.357	124.295	117.895	115.517
36.7			102.413	100.521	103.09	96.4571	95.8403	96.6154	97.035	93.3309	99.3577	102.182	106.532	105.547	110.524	109.489	109.099	109.361	104.161	102.048	101.577	103.367	104.65	106.681	112.243	111.965	110.587	109.367	114.17	112.264	106.431	114.353	103.582	92.0067	93.9938	92.4452	89.5797	89.3219	89.5168	109.391	135.423	112.075	127.604	132.057	121.065	82.4533	80.0301	61.7429	75.7706
36.9	94.4234	94.8321	91.6794	89.1308	90.9286	115.639	113.695	112.324	116.321	113.383	116.603	120.867	117.645	118.878	124.469	121.627	126.562	113.406	112.774	116.47	112.631	121.266	116.159	114.444	119.631	126.346	125.323	127.701	127.042	122.432	127.219	132.52	138.386	141.194	142.857	134.215	131.362	136.08	136.838	174.829	193.113	159.398	125.684	126.955	130.246	106.691	114.147	113.026	107.05
37	114.783	118.219	127.503	124.946	124.22	123.946	115.407	115.26	116.17	115.094	120.48	129.195	129.68	126.667	122.947	114.955	115.204	121.196	127.355	125.28	121.49	117.32	114.063	118.093	115.604	116.907	122.987	121.19	116.605	120.579	120.012	131.713	141.19	147.508	143.894	147.808	147.525	144.352	142.495	162.358	172.472	147.759	132.868	145.134	168.832	147.31	128.06	132.034	130.239
37.958								114.539	112.739	108.154	115.742	118.518	120.116	116.875	122.769	124.483	120.926	127.935	125.168	121.652	119.228	120.432	118.663	118.703	126.737	124.49	131.2	126.192	125.351	124.182	124.043	128.519	154.588	152.646	139.031	136.379	142.062	143.744	144.583	134.812	169.12	158.756	142.176	151.539	167.281	148.617	127.774	99.4111	139.557
40	115.198	118.246	112.139	109.965	108.586	111.257	108.662	116.745	118.393	112.736	118.081	109.554	116.358	122.468	118.139	115.15	114.821	117.255	112.291	111.062	112.903	123.184	115.88	114.463	113.43	113.457	120.092	119.185	124.627	128.325	121.752	136.782	153.383	149.331	144.097	150	154.081	155.542	158.75	187.089	187.082	153.121	168.306	163.266	158.993	149.845	157.385	154.459	150.875
40.3	108.774	110.075	113.354	111.05	119.892	127.114	113.865	114.934	117.107	128.198	123.915	122.64	122.298	120.052	119.613	109.237	113.573	122.895	116.556	112.491	116.974	120.984	113.855	113.992	117.867	118.235	120.252	120.19	117.496	120.027	118.278	126.876	139.25	144.711	149.302	142.199	144.638	144.872	145.097	168.888	161.775	145.54	137	142.422	140.16	131.641	124.686	131.823	128.281
45.16	93.7159	94.0543	102.689	106.083	102.68	102.744	98.2177	97.4031	100.348	100.032	98.9528	103.873	105.368	98.237	103.283	102.358	101.177	104.129	103.648	103.306	102.325	99.7097	103.424	105.336	100.058	103.248	106.8	108.911	107.957	109.229	100.953	105.134	116.147	125.214	126.007	126.039	129.676	125.423	122.098	141.556	141.26	129.556	131.071	136.633	135.271	126.529	120.898	118.708	112.281
47.23	113.581	112.661	111.189	110.144	113.258	100.527	109.142	110.667	113.713	112.822	110.817	111.758	112.744	114.56	113.049	113.983	110.202	111.94	112.224	111.717	112.736	115.742	115.656	114.379	114.639	113.802	112.815	110.748	111.706	111.049	109.986	125.377	133.799	132.582	131.737	127.23	129.529	118.317	118.557	137.673	145.097	145.634	118.718	137.308	140.091	125.217	112.629	115.007	119.522
47.5				120.66	120.182	119.867	116.186	115.87	117.936	124.479	136.153	136.462	127.551	143.101	141.571	141.242	139.904	143.33	138.365	140.052	140.235	138.663	137.58	142.556	143.813	150.904	155	154.064	156.976	166.256	167.406	174.373	188.314	181.885	178.359	181.103	179.601	197.897	185.255	189.698	190.733	176.412	172.769	173.374	159.873	152.95	140.669	148.928	150.556
49	100.599	99.5753	102.109	102.621	98.4604	102.102	102.676	100.579	101.021	98.9353	98.927	96.7	97.6043	98.1958	98	100.271	100.435	101.243	101.126	97.6846	98.8295	96.8372	96.3154	99.3609	99.4436	101.706	98.9531	95.6794	95.9154	98.7538	99.3061	100.351	101.855	100.806	102.985	101.956	101.964	100.647	110.602	113.051	111.372	107.684	108.383	108	104.987	101.766	103.601	107.843	102.893
53	128.925	124.682	135.84	139.234	138.163	137.444	135.331	136.326	148.205	104.774	109.507	111.667	110.356	109.181	99.6397	98.1606	99	97.507	97.8993	102.338	109.885	113.839	110.15	102.184	102.37	98.8881	102.743	101.736	100.854	98.0649	96.1429	107.088	122.837	131.202	128.96	126.668	124.679	126.446	130.562	122.858	150.882	135.325	116.815	138.952	141.603	121.478	116.607	120.954	118.481
57.1	123.697	121.932	116.337	119.402	119.969	117.949	120.75	115.474	119.14	121.444	116.54	119.157	117.654	117.308	114.683	120.893	121.049	120.467	118.685	117.018	120.524	120.893	121.788	119.524	117.5	116.066	120.531	120.98	117.396	116.43	114.147	142.309	151.902	151.77	148.25	151.355	151.95	147.931	160.82	177.868	179.078	154.73	163.268	171.211	170.377	153.869	153.793	149.073	142.531
41.4793	110.309	110.414	111.537	112.065	112.266	113.721	111.481	112.943	114.784	111.968	114.044	114.684	114.386	115.076	113.074	113.008	112.732	113.319	112.817	111.38	112.107	113.457	111.632	111.244	112.608	113.398	115.736	114.444	114.157	115.146	116.381	127.36	134.75	134.746	132.619	131.089	131.589	131.756	134.639	150.673	157.296	142.624	137.303	142.541	142.931	129.249	123.964	119.746	120.425
6.97758	11.0346	10.4961	11.9475	12.4821	12.1522	11.7213	10.0904	10.0297	11.9566	10.1254	10.0375	10.4043	8.86043	11.3469	12.7315	10.9602	10.5861	11.7285	10.8547	10.946	10.3271	11.2993	10.198	10.844	12.0375	13.3577	14.461	14.9596	15.6042	17.7209	18.0782	18.686	22.3981	22.5198	20.7832	21.7279	22.8451	26.4082	23.1642	27.4532	26.5247	21.6272	20.5642	18.2715	19.9663	20.4364	18.2447	21.5099	19.3429
1.69231	3.32705	3.16468	3.44894	3.46192	3.24781	3.13264	2.69678	2.58965	3.08719	2.61437	2.59167	2.68638	2.28775	2.92977	3.18287	2.65824	2.56751	2.84458	2.63265	2.65478	2.5047	2.74047	2.47337	2.63005	2.91952	3.23971	3.5073	3.62825	3.78459	4.29794	4.38461	4.53202	5.43235	5.46186	5.04068	5.26979	5.54076	6.40494	5.61814	6.65837	6.43318	5.24537	4.98756	4.4315	4.84254	4.95654	4.425	5.21693	4.69134
17	11	11	12	13	14	14	14	15	15	15	15	15	15	15	16	17	17	17	17	17	17	17	17	17	17	17	17	17	17	17	17	17	17	17	17	17	17	17	17	17	17	17	17	17	17	17	17	17	17
[truncated: 57 more columns]

## Sheet: DIA
VO2	tm60	tm58	tm56	tm54	tm52	tm50	tm48	tm46	tm44	tm42	tm40	tm38	tm36	tm34	tm32	tm30	tm28	tm26	tm24	tm22	tm20	tm18	tm16	tm14	tm12	tm10	tm8	tm6	tm4	tm2	t0	t2	t4	t6	t8	t10	t12	t14	t16	t18	t20	t22	t24	t26	t28	t30	t32	t34	t36
20.427	46.4912	81.3561	81.4574	82.1778	83.7319	82.976	78.2243	79.6366	78.2394	78.8889	76.6986	79.4345	78.9728	83.0878	76.6294	76.1438	75.9733	74.9028	71.4558	75.7687	77.0068	79.726	81.8919	81.4097	80.8027	84.1712	82.7097	81.7059	100.086	79.1935	81.8514	81.3234	87.497	87.0516	85.6909	87.4828	85.439	84.0687	86.2924	99.414	100.054	94.2235	96.7314	105.561	104.309	101.695	103.237	53.2692	86.22
20.7	66.082	75.141	74.7671	75.9935	78.1176	77.3333	76.0533	75.4934	75.0733	76.5762	79.8065	80.9868	79.5338	80.2746	77.1554	79.162	79.6358	79.8366	77.4931	76.7972	80.8571	81.9429	80.7	79.4295	77.1081	79.8108	83.3311	78.8767	79.1812	77.7847	78.0069	81.0976	88.9	87.8219	87.7667	89.0962	86.1266	87.6458	84.4702	93.314	101.44	92.7832	87.8831	93.1592	89.4557	84.4362	81.716	87.2635	89.9324
20.72						55.5398	74.9669	90.2901	86.4946	73.3333	74.5323	74.3388	76.5323	73.9098	81.6047	76.937	70.7377	72.5902	71.6967	72.7107	73.0248	79.3516	77.3175	75.9836	79.119	79.0164	81.6829	78.3952	77.8492	75.619	79.4488	75.8963	85.3556	91.881	87.1752	80.2	75.0687	75.7405	73.6972	83.474	103.029	96.2403	89.6103	92	99.1358	98.2051	90.2662	78.3456	84.5508
21	72.9324	72.069	69.6503	67.6224	61.3214	63.5347	64.3699	71.5906	66.6233	66.4097	62.1489	61.7234	61.6224	63.0643	64.2899	64.8551	63.6357	61.8777	61.5704	62.7852	63.8667	65.5	67.7071	60.8993	64.7972	66.078	65.6423	63.9481	62	64.0638	68.8803	77.1049	67.8676	72.8806	73.7842	73.3803	73.4966	73.9143	73.5405	91.7935	88.2222	81.034	82.8353	88.3964	85.614	82.7419	73.6774	66.1353	73.7424
23	58.5843	59.1627	63.5092	64.3537	60.4356	60.5	62.8727	61.5987	61.8485	59.454	62.6061	62.8012	59.6688	58.8554	62.75	65.3519	63.6135	60.6626	60.537	66.1472	66.3576	66.6871	63.4348	62.7939	59.8165	64.284	68.5868	68.6061	66.4085	66.9273	71.0476	71.3279	75.2044	79.0289	75.6982	74.6944	76.2247	75.5843	78.6287	92.1789	93.1937	82.8385	79.9372	87.8356	89.7489	84.1881	82.005	77.5	80.8807
23.4	72.7662	71.6104	73.4172	75.1111	74.2037	76.2704	76.1312	71.875	74.5812	67.3791	69.3585	73.1698	70.9487	73.3937	71.6203	72.6115	72.9125	68.8199	70.8634	68.6646	69.375	69.1447	68.6962	63.1948	66.25	62.7027	66.3378	66.758	75.8	73.8026	74.7576	81.1132	78.8146	79.0323	77.2812	76.2284	79.1437	78.1538	87.0181	103.124	101.266	91.5168	97.9557	98.0395	98.9085	92.3224	84.8133	85.9858	84.162
26.6	54.539	62.5686	55.3553	55.9863	56.6056	53.972	56.5918	56.766	61.1103	60.7051	61.0769	59.8865	58.6957	59.4783	58.5597	60.562	59.2444	59.3258	57.482	56.6165	57.771	56.75	56.1742	56.5211	56.5571	54.9178	54.3617	56.4296	61.7519	59.2632	59.3488	62.6138	74.3158	68.1094	67.8074	69.3971	78.0597	72.4336	74.4878	85.4851	83.9211	79.5734	75.9097	90.6032	87.7972	87.4493	79.6395	68.9032	65.9535
26.8	72.9111	69.4041	71.3873	71.4714	72.1931	73.3082	74.8058	74.1844	69	72.6224	69	71.1538	69.128	67.2097	65.303	65.4676	68.3358	67.5106	70.35	69.797	69.5344	69.439	67.1151	68.1268	69.5588	70.2568	73.3028	75.6549	72.7391	70.7899	71.3287	79.5635	82.6625	81.8606	82.9337	84.1429	82.4578	84.0679	96.9155	98.545	97.25	93.9337	109.845	104.109	93.0444	88.7853	83.3636	85.986	82.1042
28.2	65.9143	64.4681	64.2643	67.2	67.1898	66.7836	65.5038	65.8014	68.7313	68.3459	66.5338	67.5814	68.16	68.6111	68.9621	68.5606	65.5252	67.9638	68.3592	67.7071	65.9574	66.3143	69.4101	67.6187	65	67.3793	68.8857	67.95	66.1064	67.0438	69.4632	70.3631	68.3826	66.3692	67.7338	65.3134	65.8696	65.1295	70.4451	80.8242	79.5978	77.5939	76.3333	77.8802	77.8629	72.369	69.4362	67.0288	65.7737
30.7	78.271	80.88	82.3071	83.2754	82.7194	82.1606	81.5685	85.2434	83.2534	83.9732	84.2897	82.7333	81.6667	81.058	81.3113	82.4777	83.0385	81.6781	80.1164	80.2208	84.5949	86.6623	88.9603	88.5133	89.2119	89.7778	87.4681	87.8788	87.1644	93.5855	92.4654	99.2222	101	100.42	101.376	100.974	99.6316	102.987	113.982	117	115.929	109.631	114.574	112.227	110.145	106.609	111.043	102.374	101.177
31.1	74.5493	72.9044	73.15	71.8582	72.5235	77.2945	77.2837	74.8969	76.8175	72.4697	71.5912	72	71.6377	73.0803	75	71.806	69.8095	72.1	73.2044	71.624	71.7328	74.7836	71.1085	77.6575	69.0224	65.4198	69.2016	69.4126	81.911	79.8095	83.3776	76.3577	89.7206	95.3692	88.416	85.9145	86.3613	96.152	101.988	103.518	93.1333	102	101.226	95.8705	76.1799	88.5667	91.121	87.9224	83.7742
31.4	52.5385	53.461	66.7534	68.8231	69.5753	70.0966	72.2313	71.7172	73.9167	70.1919	70.2207	72.9236	69.6389	69.6906	69.2786	70.7014	73.0213	74.0145	74.0072	71.8102	72.7101	73.3731	74.3176	75.5267	73.2746	78.8462	73.7465	75.0069	74.5143	75.8951	73.2484	80.75	85.8961	87.6708	82.0303	83.1856	83.5774	84.3114	84.9516	95.4588	92.7022	93.4606	89.8757	95.625	97.9781	98.2393	91.0964	86.4314	88.3961
31.872	57.3603	68.7457	60.933	64.2541	60.7701	64.9185	68.5385	63.6045	64.1657	63.0814	63.2585	81.3468	85.2902	87.3883	83.2454	82.2588	81	79.0694	82.8862	81.4607	84.4167	86.5434	80.4911	81.8427	84.0674	81.6024	85.1552	82.2317	81.1856	77.9765	84.4634	84.23	92.3333	90.9316	90.7094	90.0391	85.3736	85.6685	95.2685	98.8486	95.5275	92.6778	96.6192	96.0431	91.955	89.9746	84.2363	61.7168	69.1724
33	64.3444	65.0387	62.7639	62.0352	61.8333	64.4	61.0426	61.9155	62.6053	62.4437	62.9781	63.7615	61.7402	60.6299	59.6015	64.9595	64.6299	64.6599	63.5455	66.0733	63.9388	65.7181	67.1164	67.3836	65.6797	65.8649	68.4564	66.6897	68.3514	68.3356	65.4408	74.5793	70.6214	67.8865	69.723	69.4722	73.625	85.2101	74.2113	86.0643	88.0979	80.6809	77.2329	82.7895	83.8681	78.9514	75.6966	72.2714	70.5685
33.4					74.5263	75.68	69.4258	72.9051	73.2075	69.5901	69.109	72.4481	67.7484	69.8824	69.8056	71.4737	67.8089	67.7843	69.2781	69.9929	69.9241	68.2905	70.5032	70.0932	69.2244	68.8926	71.3919	69.5417	69.6781	74.7586	71.962	76.9573	81.8767	82.6149	84.3145	83.2264	78.6525	81.6364	80.4035	86.0938	87.4512	84.5197	84.6788	86.8485	87.2604	86.0936	83.1954	77.3289	78.4218
33.5	55.9853	54.9589	58.4126	63.1156	62.3379	64.7973	62.8188	59.2759	57.4965	60.5217	63.2571	65.1348	66.0204	66.7303	64.4476	58.3901	60.9645	60.741	66.2778	62.3786	65.169	65.6351	66.5926	60.8613	65.209	61.7556	64.5714	60.1642	62.4792	60.5496	60.5105	63.6144	67.8058	68.8358	66.5263	69.5957	64.2574	70.5068	65.5034	81.0621	80.4052	70.8456	68.0314	73.3268	70.3077	65.1242	63.0573	56.9577	61.4809
33.5							41.7966	66.6975	66.6466	64.8734	60.76	61.8142	62.5304	62.3793	62.2931	62.4957	61.0435	60.8435	61.8783	61.8378	62.0431	61.8291	62.431	61.5172	60.4435	62.2288	60.7583	60.7934	61.4746	61.0924	62.6695	57.8603	67.0815	70.2203	69.386	68.719	66.12	66.0645	66.4188	65.7815	66.7103	72.9141	71.3984	68.2	69.576	69.4173	66.9147	76.5776	73.061
27.607	63.8049	67.9835	68.4377	69.5198	69.2056	69.3478	68.4839	70.7937	70.5771	68.8741	68.6603	70.7787	69.9727	70.5132	70.1093	70.2479	69.4665	69.0812	69.4707	69.5525	70.4871	71.6289	71.4099	70.5514	70.3025	70.765	72.0935	71.179	73.4518	72.1465	73.4277	76.1162	80.3139	81.0579	79.9031	79.4742	78.7932	80.5456	82.8366	91.8812	92.2312	88.0275	88.2752	91.089	89.0086	86.7746	83.2068	75.9999	78.7866
5.10958	9.70195	8.60115	8.15153	7.72588	8.53978	8.91296	9.85716	9.05134	8.07997	6.89856	6.95339	7.48789	8.06789	8.59763	7.90065	7.34745	7.28074	7.22038	7.04436	6.70061	7.68142	8.63728	8.263	9.20651	9.05464	9.60414	9.22301	8.73012	10.4993	8.7575	9.0361	9.49357	10.1175	10.6702	9.94135	9.7086	8.95794	9.99102	13.1989	11.6104	11.2351	10.4123	13.2006	11.3632	11.3088	11.1649	12.1941	12.7673	10.3905
1.23926	2.59295	2.29875	2.17859	2.06483	2.20496	2.22824	2.39071	2.19527	1.95968	1.67315	1.68644	1.81608	1.95675	2.08523	1.91619	1.78202	1.76584	1.7512	1.70851	1.62514	1.86302	2.09485	2.00407	2.23291	2.19607	2.32935	2.23691	2.11736	2.54646	2.12401	2.19158	2.30253	2.45385	2.58789	2.41113	2.35468	2.17262	2.42318	3.20119	2.81594	2.72492	2.52536	3.20162	2.75599	2.74278	2.70789	2.95751	3.09653	2.52007
17	14	14	14	14	15	16	17	17	17	17	17	17	17	17	17	17	17	17	17	17	17	17	17	17	17	17	17	17	17	17	17	17	17	17	17	17	17	17	17	17	17	17	17	17	17	17	17	17	17
34.6	65.6288	64.6894	63.403	64.75	63.1008	63.2071	63.3984	64.2	65	65.7941	68.2391	69.1119	67.5324	70.2905	67.2279	68.2806	67.4173	63.1053	64.2647	66.4786	63.7832	63.8493	65.2041	63.8143	61.7571	62.7083	65	62.7939	64.3	63.5755	67.1032	74.8874	75.0949	72.7738	74.3247	73.6474	73.7736	75.9145	82.1622	86.7547	86.5823	77.087	84.2727	86.6605	83.8345	75.6433	75.4444	74.5036	72.0694
34.9															50.9854	60.9128	65.0397	64.3776	63.4245	63.9028	63.3381	61.9853	63.7143	63.8526	63.9869	64.4065	64.7483	63.277	60.7958	61	62.4596	76.581	75.9753	71.3879	72.8198	73.6959	75.7244	74.3711	77.9138	84.5946	78.05	75.9893	80.1698	82.2477	82.4906	80.206	78.3737	71.4336	70.3099
35.7					57.8591	63.7254	61.2685	64.8205	62.1948	61.8378	65.2192	58.549	60.8776	58.973	59.404	59.8092	59.0197	59.0909	63.5584	58.1384	62.6442	65.9057	62.9136	62.7687	62.3677	62.3221	62.4013	63.8543	67	65.5062	73.0318	77.7168	79.247	78.5583	78.343	77.3017	80.7211	82.0112	76.9424	100.376	103.265	93.2079	87.3571	87.3791	88.412	82.7411	77.3315	66.7791	71.5823
36	72.4044	72.2766	74.0519	72.9624	72.9925	73.9134	71.3934	75.5683	75.3796	75.4434	73.6386	73.6386	73.6386	73.6386	73.6386	73.6386	73.6386	73.6386	73.6386	73.6386	73.6386	73.6386	73.6386	66.0677	64.3106	67.2707	68.5821	68.3308	65.625	66.5221	61.0821	77.3981	71.5185	69.9159	71.0077	70.22	68.0592	65.4326	74.6963	91.6164	89.9724	81.7431	86.0513	82.9024	79.7534	71.9861	68.4113	68.4122	71.7444
36.1																65.7759	65.8482	63.9358	70.7826	62.7523	63.2212	62.3661	61.7265	62.9402	63.3153	62.0769	64.3805	64.8053	66.1652	66.6348	65.6404	65.8359	72.8222	72.05	69.2241	66.8017	68.2261	68.0336	68.621	79.5253	95.5671	90.4771	83.1748	85.5584	93.5655	90.8117	85.4726	80.1399	75.2458
36.7			68.5455	69.3944	71.2569	68.6857	68.2708	66.8951	68.8182	63.5735	65.1314	65.5944	68.3475	68.7664	70.965	71.2837	71	68.9728	66.6788	66.4384	65.5352	66.1565	67.8322	70.1773	72.2786	72.9507	72.3566	71.3469	72.3546	73.7857	71.183	74.44	67.4726	66.3893	68.6375	65.2945	60.9493	65.7808	67.7315	70.6437	84.9919	78.9193	77.0821	79.0566	77.5122	61.2067	60.8571	47.9524	60.6055
36.9	57.0876	58.4818	53.4656	51.0615	53	75.2778	72.3901	70.0882	72.5214	70.2422	72.2868	73.951	73.9787	73.9872	74.7415	75.0533	76.6528	71.5652	69.9781	71.8731	66.9154	69.4194	69.7778	68.4812	71.123	70.2385	73.4488	75.3284	80.1901	78.0432	79.4964	77.12	80.6591	82.75	82.9774	81.963	79.9787	82.0797	77.2	96.906	111.811	90.7158	69.6203	73.2194	74.9077	67.4605	64.2267	62.7565	59.625
37	72.0955	73.45	78.586	77.7891	78.3082	78.5973	72.9571	71.74	71.9937	70.7987	74.1284	78.522	79.8889	79.1795	78.1854	73.3355	73.0679	75.9114	79.7484	78.98	77.8658	75.6122	73.5633	75.1867	74.0325	74.9938	77.5669	76.483	73.5855	76.7105	76.5621	83.5385	87.9457	93.3017	92.2444	92.456	92.082	92.1593	90.3656	102.153	106.711	96.443	92.1462	97.2232	106.627	97.4655	90.318	86.6954	87.1132
37.958								67.0562	67.913	64.5385	69.0323	69.1205	67.9789	69.1771	67.5604	66.7416	64.3617	70.0753	69.1158	67.9783	67.7174	70.6842	69.7303	68.2637	74.2	70.8229	76.4421	72.3737	72.8191	71.1364	71.9239	71.5	84.8866	83.9792	79.0102	77.6796	77.4639	77.3333	78.1146	73.75	82.4674	78.3	69.2527	72.1569	84.0833	72.6383	67.6559	61.6889	76.9091
40	57.3103	61.7049	59.5391	58.708	58.0776	57.7706	55.0615	59.7727	61.9643	56.8818	63.3874	55.5714	61.1101	65.7615	63.9815	59.115	62.3868	63.2364	59.8364	57.8125	57.3628	66.3509	64.3889	61.4722	60.614	61.5431	66.8833	65.2185	68.2881	71.7807	66.3333	69.7394	79.4844	78.161	73.7661	79.1613	82.9355	83.7203	80.7941	91.1048	92.1803	80.2823	90.75	93.0935	95.0507	89.9612	86.4344	86.1193	83.4018
40.3	65.2823	64.6241	64.4882	63.0083	66.9417	69.8947	63.3919	63.459	64.3471	68.5045	68.094	66.2807	66.3421	66.887	66.8739	63.5496	64.3145	68.0965	63.9231	62.7759	64.094	66.2339	63.2823	63.3968	65.5781	65.7727	64.9919	64.314	63.5385	64.0442	64.2957	69.292	77.8542	79.6519	80.2713	78.0411	79.3462	78.7179	80.3355	94.9941	94.9822	83.1679	82.2925	85.8199	86.0988	80.2817	75.0261	72.5	73.2893
45.16	54.9886	53.5271	55.9545	59.7218	55.4533	54.904	53.7339	54.031	55.3561	55.5159	55.2362	56.7222	58.3456	51.2889	59.1449	58.4179	59.0846	60.1742	56.4296	56.379	57.1349	56.3065	57.197	59.3607	57.4333	62.568	61.424	63.1371	63.8707	61.7373	54.0312	57.2605	61.9509	68.8069	68.5467	69.7124	73.0704	70.4309	66.2448	85.0531	86.151	73.4225	73.7419	80.747	79.5412	72.9203	68.9051	70.4583	66
47.23	60.1935	60.1694	60.6772	60.4	61.3468	53.6081	59.0522	59.1364	59.1705	58.5504	57.4365	58.6532	59.584	60.208	59.3415	58.595	58.4839	58.4104	58.832	59.2362	59.7519	60.7197	61.336	60.2177	60.1729	60.5794	60.5242	59.1654	59.2143	58.8934	58.75	67.2138	68.9308	68.411	66.2763	62.7273	63.8981	60.4345	63.3571	77.896	81.8495	80.1486	67.5503	77.989	81.8506	73.5734	71.1071	65.9214	66.3009
47.5				52.5631	64.8485	70.7429	71.9608	71.64	72.633	72.1458	75.0612	71.3942	68.029	79.0707	80.6327	80.1414	78.0385	79.7938	76.9038	79.0515	78.4314	80.6737	78.99	82.5455	81.4953	83.7544	85.243	83.945	84.912	88.3846	90.6466	92.9412	96.4295	94.8921	94.6268	97.9521	92.2029	99.7063	103.021	105.814	104.842	100.555	97.4701	102.611	99.5873	97.6364	86.9764	88.6667	90.4167
49	59.517	58.4178	58.6735	58.2071	56.7338	59.0952	58.507	57.4714	57.8414	56.9568	56.5912	56.8571	56.5252	56.2168	56.7681	57.4643	58.1667	58.1029	57.637	56.5077	56.7287	57.031	56.3077	57.4662	56.4211	57.3889	56.625	55.771	54.9923	55.8846	55.1633	56.6284	58.2595	58.0299	59.4526	61.0444	60.7754	60.3824	65.1056	73.109	70.9359	67.75	67.5584	69.6118	68.9615	66.526	64.9346	62.1119	60.918
53	66.137	64.8212	70.229	69.7097	70.748	72.4758	69.6985	73.3125	83.8699	50.6667	51.3169	51.551	48.7919	51.6389	49.4265	48.3869	49.1399	49.1268	54.3022	52.9928	58.2	57.8248	56.3061	53.0213	53.474	51.3007	51.45	55.3986	55.7452	53.7792	53.2857	55.6824	72.6265	77.5952	74.659	70.8043	74.0761	69.4576	75.882	76.5098	94.1965	83.1929	70.8315	85.5502	87.4975	71.8791	69.5082	73.3026	68.9487
57.1	65.3578	63.1359	56.6634	55.433	57.051	55.9091	58.9479	57.2105	62.73	62.7778	61.63	62.0098	62.7115	60.125	60.4851	64.6214	66.7255	67	59.8198	62.7248	65.9709	65.9709	65.8942	62.9029	64.6827	62.5189	66.5521	64.19	61.1287	58.38	57.2157	75.2683	81.3304	80.2655	76.931	80.7661	81.7563	79.0086	83.4491	97.3836	97.2857	85.3197	90.6667	97.4507	97.0479	88.2787	82.0603	80.5	78.8265
41.4793	63.273	63.2089	63.6897	62.593	63.4084	65.5576	64.288	65.0935	66.7822	63.6152	65.0953	64.5018	64.9121	65.6806	64.9602	65.0072	65.4345	65.5655	65.2279	64.5683	64.8432	65.9252	65.4002	64.8197	65.132	65.4833	66.9777	66.4549	66.7368	66.8117	66.3649	71.9437	76.0287	76.2894	75.4776	75.2511	75.5905	75.5868	77.1727	87.5402	91.873	83.3365	80.5876	84.6634	86.2836	78.8951	74.8849	71.7613	72.5474
6.97758	5.91092	5.86891	7.75496	8.02288	7.66624	8.31284	6.74749	6.58087	7.57756	7.02116	7.43044	8.04484	7.83662	9.01572	9.18002	8.00773	7.5291	7.56105	7.29233	7.76073	6.65478	6.62798	6.32711	6.83763	7.31843	7.45163	8.17845	7.46846	8.05176	8.95848	10.0108	9.67926	9.32883	9.41502	8.86431	9.77861	9.34273	10.6459	9.86483	11.068	10.9083	8.57425	9.56995	9.16144	9.62427	10.8235	8.95244	10.5666	8.88138
1.69231	1.78221	1.76954	2.23866	2.22515	2.04889	2.2217	1.80334	1.69917	1.95652	1.81286	1.91853	2.07717	2.02341	2.32785	2.295	1.94216	1.82607	1.83382	1.76865	1.88225	1.61402	1.60752	1.53455	1.65837	1.77498	1.80729	1.98356	1.81137	1.95284	2.17275	2.42797	2.34757	2.26257	2.28348	2.14991	2.37166	2.26594	2.58201	2.39257	2.68439	2.64565	2.07956	2.32105	2.22198	2.33423	2.62508	2.17129	2.56277	2.15405
17	11	11	12	13	14	14	14	15	15	15	15	15	15	15	16	17	17	17	17	17	17	17	17	17	17	17	17	17	17	17	17	17	17	17	17	17	17	17	17	17	17	17	17	17	17	17	17	17	17
[truncated: 57 more columns]

## Sheet: MAP
VO2	tm60	tm58	tm56	tm54	tm52	tm50	tm48	tm46	tm44	tm42	tm40	tm38	tm36	tm34	tm32	tm30	tm28	tm26	tm24	tm22	tm20	tm18	tm16	tm14	tm12	tm10	tm8	tm6	tm4	tm2	t0	t2	t4	t6	t8	t10	t12	t14	t16	t18	t20	t22	t24	t26	t28	t30	t32	t34	t36
20.427	62.8947	107.356	99.6124	98.6074	102.725	102.032	96.4579	99.1236	97.8944	97.5694	94.9315	98.869	98.6667	102.851	95.5594	94.4521	93.4067	91.5625	87.898	94.4014	95.2808	98.8151	101.284	101.674	100.531	103.589	101.742	100.366	119.23	98.0194	99.2838	99.2695	108.994	108.787	104.558	106.184	105.213	101.544	103.468	119.817	121.778	113.929	115.72	124.827	124.261	120.531	118.312	63	98.0333
20.7	82.7869	94.8333	94.637	96.5161	100.15	99.8867	97.8867	98.1711	94.3667	99.457	102.523	105.046	103.993	104.951	101.068	103.641	102.894	103.229	101.083	101.007	105.314	106.55	104.647	97.2013	97.4189	102.426	106.405	101	101.322	100.16	99.875	107.152	119.5	118.062	117.833	119.776	117.038	117.153	112.238	128.413	139.887	125.762	120.195	127.484	122.69	114.309	110.123	113.899	117.527
20.72						80.9027	105.562	127.229	121.344	106.035	108.234	108.496	110.718	107.18	117.791	112.953	105.262	109.418	107.303	107.529	108.008	116.336	113.556	110.377	114.611	114.877	117.951	112.669	112.389	108.976	115.094	110.719	127.837	134.516	130.146	120.264	113.656	114.672	111.958	122.773	148.642	137.845	126.919	126.848	138.475	136.321	127	112.485	122.729
21	94.1486	93.8	90.6364	89.5455	82.0214	84.4792	84.4384	94.5235	89.4247	88.3333	81.8652	80.9858	81.4196	85.0143	86.4928	86.9275	84.3	81.8921	81.8169	84.0963	85.5704	85.9643	88.4929	80.5683	84.2378	87.8085	87.0219	84.5778	81.7945	84.7163	87.7465	100.247	90.7647	94.4104	96.3813	95.9648	95.2819	95.5	96.7738	114.62	112.164	105.98	105.535	112.556	108.988	106.503	92.8129	86.4662	92.9242
23	78.3072	79.3494	85.908	87.3232	83.3374	81.7438	85.0364	83.051	83.0242	79.2638	84.4848	84.741	80.3376	78.9819	83.9024	87.6852	84.5706	80.9571	80.9568	89.2699	89.0545	89.4847	85.7453	83.4242	80.2025	86.5556	93.0719	91.3697	89.3354	89.9273	95.3155	96.071	106.155	108.48	103.598	103.072	104.185	103.27	106.772	124.739	127.392	112.099	106.974	118.707	119.169	110.173	105.975	104.287	106.841
23.4	97.1169	94.5974	97.5767	100.327	98.858	100.962	100.631	94.9188	98.4	90.2026	91.0818	95.9497	93.5064	96.1188	94.2848	95.5414	95.475	90.1925	92.4348	90.0994	91.3625	89.9748	90.9747	83.5065	86.5811	81.4122	87.1757	86.8599	98.4062	97.1776	98.8909	108.415	104.689	104.316	101.181	101.111	104.7	104.147	116.283	138.889	139	122.725	131.804	131.092	131.791	121.375	114.476	115.475	112.859
26.6	75.9645	83.0196	77.0461	78.7397	80.4507	75.6364	79.3333	79.6738	84.5931	84.3718	84.8112	83.0071	82.3261	83.1884	81.8806	83.3431	82.2815	82.7424	80.0144	78.5489	81.0763	79.2426	78.5909	78.6901	78.2929	75.9795	75.7305	78.7333	83.1783	81.8947	82.3643	83.6345	91.5639	92.1484	90.237	90.4779	101.284	102.69	103.016	110.321	111.829	106.86	101.924	116.349	113.909	117.92	102.503	95.2097	91.0543
26.8	95.5889	95.911	96.2746	96.6	98.1172	100.096	102.058	101.518	90.1678	97.3287	93.0809	97.6	93.312	90.5565	86.8106	86.0144	91.781	90.3333	94.7714	91.797	93.6031	93.8211	89.7122	89.9648	94.4485	98.3581	98.6831	102.458	96.9203	96.1159	97.9371	107.84	113.594	113.042	113.53	114.422	114.277	115.772	127.62	126.9	124.561	119.807	140.177	133.211	118.594	112.831	113.539	114.923	109.986
28.2	86.9857	85.0071	85.1571	89.0643	89.7956	89.5746	87.4361	87.9007	92.1567	91.594	88.8722	91.1628	91.592	92.6825	92.8333	91.4091	87.3309	90.1232	91.338	90.8643	87.9362	88.5929	92.1439	89.6835	87.3551	90.6621	91.6643	90.7357	88.5035	89.3212	93	92.4331	92.1208	90.8308	92.1583	88.1493	87.8913	87.8849	92.7439	101.39	99.3799	99.8909	98.2381	100.94	98.9029	92.0119	91.3893	88.6475	85.9416
30.7	109.187	111.327	114.186	115.754	114.576	113.898	111.075	114.033	112.459	113.47	113.497	112.607	111.274	109.848	109.351	110.293	111.135	110.575	108.075	107.753	111.259	113.89	118.576	118.54	118.066	118.255	116.986	118.811	116.877	123.993	122.736	136.608	140.758	138.387	139.592	138.599	136.862	140.923	158.276	160.8	158.948	150.713	158.84	154.166	148.885	140.959	153.148	141.439	137.34
31.1	89.1549	90.7574	93.6786	91.8865	91.3087	98.8562	99.2482	96.5464	98.6934	93.9621	91.0438	91.6525	91.9783	93.8248	96.0597	93.1045	90.5714	91.8357	92.7883	93.904	92.9084	94.6045	91.2636	94.2329	93.7463	84.7099	88.9302	90.4336	106.781	104.367	107.301	105.248	107.044	118.438	116.104	110.641	110.71	115.673	124.429	124.085	113.748	122.768	124.541	114.849	102.712	110.9	112.444	110.207	107.645
31.4	63.4545	63.3972	80.7808	83.8912	85.3082	85.2897	88.1497	87.6138	91.7847	84.4646	85.0345	87.4306	83.2847	85.6259	84.4357	85.2917	88.4823	90.6304	91.777	88.562	90.1159	89.4851	90.7973	94.4067	90.4085	93.7832	87.5141	89.6414	89.2357	91.6503	89.1847	104.549	108.461	111.199	105.467	106.509	108.238	108.527	112.269	128.047	125.624	119.321	116.589	128.217	128.754	123.552	114.313	108.438	109.305
31.872	69.5735	79.9595	73.8324	77.1381	74.1149	82.7772	86.7747	80.0791	79.6571	78.7733	79.1224	98.1329	102.85	105.691	99.865	98.0824	96.3486	96.8844	100.054	98.5674	101.328	103.451	96.3077	96.4663	100.034	96.8795	100.322	97.6037	96.1916	93.5647	100.146	102.035	111.647	110.663	109.394	109.341	103.577	103.25	113.7	116.175	113.583	109.448	115.435	113.293	108.95	107.015	100.747	76.1329	84.5575
33	81.8874	82.3419	80.2361	79.3873	79.0625	81.3214	76.6028	78.3239	78.9145	77.2535	78.6934	79.8615	78.2992	77.9921	77.6617	80.6689	80.474	82.1293	82.4545	85.58	82.7551	85.0872	87.1507	87.8082	85.366	85.5338	88.9262	87.0552	88.7432	89.255	85	97.8171	93.7071	89.9716	91.3581	91.1181	94.5294	101.37	95.9296	109.893	111.902	103.752	98.9041	106.15	106.472	101.41	98.1034	93.1214	91.1712
33.4					87.7171	89.28	82.6774	87.3797	87.5975	82.9565	82.9038	87.7078	81.2065	84.3529	84.9375	86.6053	82.4268	82.2745	83.6424	85.2482	85.3034	82.2905	84.9935	84.354	83.5769	82.7517	86.3243	84.6042	84.363	91.2345	87.4494	95.0488	101.89	102.054	103.34	103.063	98.4255	101.26	100.135	106.281	105.933	104.105	103.582	105.267	104.148	102.363	98.6782	95.8421	96.9864
33.5	82.8897	80.0068	84.6014	88.7483	87.6138	89.4595	86.2215	83.1034	81.6525	85.8986	88.5714	90.0638	90.4558	90.5461	88.5105	81.078	84.1773	84.2662	89.8333	86.0143	89.6831	88.973	90.5926	83.5109	89.1866	85.4519	89.5397	83.097	85.1736	83.8473	83.0979	85.6993	92.7554	94.4701	90.3008	93.4184	89.0074	94.4247	88.3448	103.261	102.203	90.8993	87.0063	94.3922	90.0064	83.9085	80.8599	77.4366	83.1908
33.5							66.5678	90.7983	89.1121	86.3291	81.95	83.1062	83.6087	83.069	82.2328	84.5391	82.8087	81.687	81.7217	82.6937	80.8879	80.8547	81.7328	80.6897	79.0348	81.4153	79.5	80.1157	80.339	79.8992	81.8729	77.0515	88.1111	92.2966	90.2105	89.3884	87.352	86.6855	87.641	87.2101	89.3103	95.8828	93.4609	89.24	90.6	89.7323	90.4884	100.062	96.3841
27.607	83.5672	88.6902	89.5831	90.9663	90.3437	91.0122	90.3622	93.1757	92.426	90.4272	90.0412	92.7306	91.6958	92.4985	91.9809	91.8605	90.8074	90.6313	91.0567	91.5256	92.4381	93.3775	93.3271	91.4764	91.9469	92.3793	93.9699	92.9489	95.2225	94.36	95.6644	100.579	105.858	107.181	105.611	104.794	104.249	105.573	108.917	119.036	120.346	114.223	114.461	117.505	115.136	111.283	107.348	99.8277	102.616
5.10958	13.1746	12.3432	10.6915	10.275	10.7483	10.444	11.5059	12.7895	11.1986	9.91323	9.96939	9.7303	10.6798	10.3491	10.5796	9.67768	8.96122	9.50722	8.98354	8.27644	9.19014	11.0156	10.6806	10.9768	11.4514	11.9211	11.7144	11.1514	12.3697	10.9168	11.5391	13.1973	14.2979	14.5842	14.3623	13.4448	12.446	12.8699	17.2033	16.517	18.2991	15.1503	18.268	15.9468	16.2785	15.2186	16.6897	18.6564	14.8142
1.23926	3.52107	3.29886	2.85741	2.7461	2.77519	2.61099	2.79058	3.10192	2.71605	2.40431	2.41793	2.35995	2.59024	2.51002	2.56593	2.34718	2.17342	2.30584	2.17883	2.00733	2.22894	2.67167	2.59042	2.66226	2.77737	2.8913	2.84117	2.70461	3.00009	2.64772	2.79865	3.20082	3.46776	3.53718	3.48338	3.26085	3.01859	3.12141	4.1724	4.00595	4.43818	3.6745	4.43064	3.86767	3.94811	3.69105	4.04786	4.52485	3.59298
17	14	14	14	14	15	16	17	17	17	17	17	17	17	17	17	17	17	17	17	17	17	17	17	17	17	17	17	17	17	17	17	17	17	17	17	17	17	17	17	17	17	17	17	17	17	17	17	17	17
34.6	81.6212	81.1439	79.4925	81.3824	78.8837	78.3182	78.1953	80.5704	81.0606	81.8897	84.5942	85.4196	82.6835	86.3986	83.1397	84.2302	83.1367	78.4887	79.7868	81.8571	79.4825	79.3836	80.7551	78.6786	76.25	77.6528	78.8462	75.6031	77.0846	75.8489	83.6129	96.5033	97.5127	94.4405	96.9351	95.8462	95.0692	97.8026	104.157	109.836	108.411	97.7174	103.136	105.988	100.763	92.9108	94.9306	93.708	89.1944
34.9															69.1606	78.2081	83.5629	82.6853	81.2806	81.6042	81.8129	80.0515	80.0408	79.2949	79.1765	80.3742	80.0397	78.3041	75.5	74.589	76.4286	92.3073	93.5741	87.3394	89.2267	90.5673	92.4103	90.6101	96.6552	100.897	92.0389	89.9144	96.1981	99.473	98.2264	95.1407	94.6316	88.7063	84.2817
35.7					77.2617	81.8239	80.2685	83.5962	81.8377	81	84.4247	77.5556	78.3673	76.6216	77.5033	78.375	76.6645	77.1558	82.6429	76.6164	80.0368	83.8239	80.0926	80.9125	82.3484	83.0805	83.6513	83.7351	86.7885	86.9938	95.8854	101.827	106.801	105.104	105.483	103.14	108.084	110.348	102.675	131.79	133.674	122.421	114.681	116.047	118.431	107.051	100.44	88.6933	91.0316
36	89.8235	88.6241	91.4889	90.406	90.5789	91.8661	88.1885	93.7482	94.1387	94.3208	91.3184	91.3184	91.3184	91.3184	91.3184	91.3184	91.3184	91.3184	91.3184	91.3184	91.3184	91.3184	91.3184	80.9774	79.3106	83.6165	85.2239	85.4135	82.8906	83.6103	82.2687	99.3592	96.1358	96.7477	89.3	89.5133	86.6645	83.1915	95.0519	117.699	104.324	100.294	108.983	104.074	99.1644	90.5069	85.7589	86.313	89.985
36.1																85.6207	82.7589	78.3394	85.1304	77.2294	78.2212	76.5179	77.1368	79.359	80.3243	76.5641	80.9735	81.0796	82.7304	83.6522	82.9123	83.8828	87.2148	91.0917	87.2414	84.1983	85.4348	85.395	81.8952	98.3228	117.598	111.105	100.839	102.942	111.661	108.695	101.336	95.8671	92.7542
36.7			81.7203	81.162	85.0486	80.4071	80.2292	80.4126	82.5524	78.0956	80.2482	81.3007	84.8723	84.6861	87.7692	87.539	87.4752	85.7891	83.0803	81.9452	80.8028	82.3265	83.7972	85.6879	89.3429	89.5704	88.6853	87.3673	90.0284	90.5357	86.9346	92.1733	84.3904	78.4899	80.6562	77.8014	74.6667	76.5753	78.4027	85.6149	105.439	93.882	95.7313	98.566	95.4065	70.1733	69.2556	53.5619	67.6147
36.9	72.0657	72.5036	68.374	66.9846	67.0408	89.8542	88.1844	86.2353	88.1786	85.1719	85.9044	88.1259	88.5177	89.4936	91.4082	90.7	92.4236	86.2971	84.5766	86.5	86.3538	87.2016	85.6825	84.0902	87.4508	87.5769	89.5118	92.5373	96.3662	93.7482	95.5912	94.0533	98.8788	101.331	102.414	99.6963	97.6383	100.239	94.9562	119.231	119.566	103.274	86.981	91.0839	93.5462	81.7237	81.74	80.5739	76.0917
37	90.1592	92.2938	100.236	99.3878	99.3711	99.4161	91.8929	90.4467	90.3899	89.1195	93.8716	100.642	102.085	100.814	98.4172	91.6194	91	94.8987	100.981	100.12	97.7584	94.2177	90.9177	93.2533	91.7532	92.6708	96.879	95.5238	91.9737	95.3553	95.0592	103.692	110.755	117.341	115.372	117.236	116.525	115.401	113.14	127.493	134.13	117.583	109.547	117.455	132.123	118.112	106.498	106.264	106.44
37.958								84.9101	85.3261	80.9011	86.129	88.5542	88.1895	88.5625	89.9231	90.0112	88.0638	93.3226	91.0632	89.4891	87.8804	90.0316	88.382	86.6374	94.0737	91.4792	96.5263	92.4646	92.5	90.4773	91.1087	92.0849	108.928	107.365	100.071	99.6602	101.34	101.556	102.167	95.9732	114.478	108	95.5934	101.686	114.958	100.649	89.1505	74.3778	99.7841
40	81.2155	85.6393	82.2348	80.9558	80.4741	80.8532	77.6769	83.8364	85.8839	80.6909	86.7027	79.2232	85.1927	89.789	86.7037	81.7522	84.9528	86.3182	82.4545	80.8482	80.4071	90.0175	86	83.1852	82.7105	83.4224	89.1333	87.3782	91.822	95.1667	89.1795	96.5845	109.555	106.729	101.581	107.258	112.21	113.203	111.199	126.806	127.049	109.831	122.34	122.676	125.783	116.248	115.639	115.45	112.304
40.3	83.7984	84.7895	85.9921	84.9917	90.075	95.0702	84.7297	86.3689	87.3884	94.7207	92.5983	91.1842	90.5877	90.1739	89.916	84.2901	86.1452	92.2544	86.9316	85.3448	87.4957	90.0968	85.5806	85.627	88.3281	88.3939	89.4878	88.7851	87.453	88.7434	88.0174	93.3723	104.764	108.4	110.481	106.726	108.831	108.009	109.29	126.414	124	110.599	107.075	111.137	110.414	103.57	97.0196	98.7903	97.9339
45.16	70.8182	70.3333	75.3712	78.6692	74.6	74.856	72.6129	72.4264	73.8864	74.5159	73.8583	76.0317	77.5074	70.2889	77.5652	76.7836	76.1462	77.8333	75.7535	75.5242	75.619	74.0323	76.0985	78.6721	75.975	79.968	79.944	82.0645	81.9914	80.9068	73.0156	77.0252	83.2822	93.2069	93.32	94.2157	98.3944	95.4715	91.007	108.396	109.161	98.1408	98.671	105.5	104.135	97.2826	93.2847	93.9083	88.3333
47.23	79.1532	78.6935	79.0315	78.432	79.871	69.8514	77.1343	77.7121	78.2636	77.5814	76.2698	77.6613	78.416	79.448	78.5366	77.876	76.3548	76.806	77.888	77.748	78.3876	80.2955	81.168	79.4919	79.2256	79.3175	79.0887	77.2913	77.2698	76.9836	76.3851	89.5346	94.3082	93.1507	91.5132	87.5697	88.7898	81.9931	84.5929	99.6832	104.752	104.571	86.8859	100.868	105.156	94.042	86.75	85.5357	88.1947
47.5				76.0291	84.5657	87.1238	86.3627	86.19	88.2752	90.0521	96.602	95.1923	88.5507	103.273	103.429	103.182	101.529	103.856	99.6923	101.247	101.324	102.032	99.35	104.212	104.664	108.746	111.364	110.431	112.224	117.778	121.481	125.255	130.571	128.173	127.155	130.014	119.826	133.365	128.945	136.295	133.975	128.773	124.09	130	124.595	121.579	108.85	110.685	113.565
49	72.7755	71.7671	72.6939	72.4357	69.9928	73.5034	72.9225	71.1929	71.9241	70.4173	70.1533	70.0071	69.8849	70.6503	70.8478	71.8857	72.5145	72.4412	72.0074	70.4308	70.6899	70.4109	69.6462	71.1278	70.609	71.9921	70.5859	69.4046	68.4231	69.8308	69.8095	72.1081	73.2595	73.597	75.0292	75.9111	75.7319	74.9044	81.3851	88.0962	86.7436	83.1513	83.4935	84.6053	82.8013	80.0325	79.5882	80.6194	77.9508
53	87.4041	87.106	94.8855	95.4516	95.8618	97.7661	94.6471	98.125	108.452	73.4048	73.5141	73.1497	70.8121	77.8194	68.7132	67.8978	67.9021	67.7958	71.0576	71.7482	77.9231	79.6642	76.415	71.4894	72.2987	70.1608	70.8143	73.8378	73.8408	70.7857	70.0519	74.9765	94.5422	100	98.0636	94.8098	95.8207	93.0452	99.7753	95.2598	117.275	104.766	90.0618	108.115	109.874	91.6923	88.2951	92.7632	89.4231
57.1	89.4128	87.7864	81.802	82.0309	83.0408	80.9596	83.875	80.4561	86.12	87.5152	85.1	85.549	85.0481	83.8558	83.2772	88.0874	89.1471	89.0374	83.6306	85.5963	88.6117	88.2427	88.4808	86.2039	86.2404	84.783	89.9583	88.2	84.8416	81.89	80.6961	102.26	111.214	111.274	107.664	112.331	112.84	109.543	116.006	131.937	130.812	115.213	120.889	128.986	127.452	116.902	113.371	110.271	106.704
41.4793	81.6589	81.8801	82.7769	82.1784	82.619	84.405	82.6371	83.7485	85.5785	82.6264	84.0859	84.061	84.1355	85.5462	84.2268	84.081	84.1821	84.3904	84.075	83.2452	83.7721	84.6861	83.5801	82.8765	83.5342	84.0805	85.9243	85.2601	85.5134	85.6997	85.7905	93.3529	99.158	99.6341	98.3238	98.029	98.2515	98.2737	99.4882	111.75	115.496	105.837	102.659	107.6	109.088	99.1947	94.5023	91.5346	92.4462
6.97758	7.29087	7.56922	9.18889	8.85563	9.22387	9.26686	6.74919	7.20256	8.69155	7.39925	7.92473	8.61203	8.30513	9.56291	10.0868	8.50852	8.32272	9.20333	8.27344	8.70324	7.9428	8.00534	7.09439	7.71467	8.57229	8.98279	10.0011	9.65283	10.2544	11.5935	12.4938	12.4918	13.5356	13.5811	12.8786	14.0218	13.5258	15.6111	13.7459	16.6104	14.3469	11.6575	12.7723	12.3448	13.6089	14.5109	12.4221	15.0931	12.6172
1.69231	2.19828	2.2822	2.6526	2.45611	2.46518	2.47667	1.8038	1.85969	2.24415	1.91048	2.04616	2.22362	2.14438	2.46913	2.52169	2.06362	2.01856	2.23214	2.0066	2.11085	1.92641	1.94158	1.72064	1.87108	2.07909	2.17865	2.42561	2.34116	2.48705	2.81183	3.03019	3.02969	3.28287	3.29389	3.12353	3.40078	3.28049	3.78626	3.33387	4.02861	3.47963	2.82735	3.09775	2.99406	3.30065	3.5194	3.0128	3.66062	3.06012
17	11	11	12	13	14	14	14	15	15	15	15	15	15	15	16	17	17	17	17	17	17	17	17	17	17	17	17	17	17	17	17	17	17	17	17	17	17	17	17	17	17	17	17	17	17	17	17	17	17
[truncated: 57 more columns]

## Sheet: HR
VO2	tm60	tm58	tm56	tm54	tm52	tm50	tm48	tm46	tm44	tm42	tm40	tm38	tm36	tm34	tm32	tm30	tm28	tm26	tm24	tm22	tm20	tm18	tm16	tm14	tm12	tm10	tm8	tm6	tm4	tm2	t0	t2	t4	t6	t8	t10	t12	t14	t16	t18	t20	t22	t24	t26	t28	t30	t32	t34	t36
20.427	65.9298	66.3182	67.876	70.3704	68.913	69.632	73.7664	71.4008	71.6268	72.8681	73.1096	72.9448	73.898	76.6216	71.6923	73.2945	75.3533	72.8403	75.6667	73.4694	73.9315	73.3356	74.1757	73.125	73.4898	73.5822	77.8452	76.6471	77.8026	78.0774	76.1959	86.1557	84.9527	78.129	82.3212	87.8851	82.1585	80.475	86.3626	94.5323	83.8503	85	88.0114	90.9711	95.0691	89.1921	89.0125	73.8077	76.5533
20.7	80.8607	77.9615	73.2534	77.8516	76.4444	75.1267	74.9667	76.3618	75.9467	75.5364	77.7419	75.4106	74.2905	70.8873	75.6486	71.0634	75.7219	76.732	72.3403	71.3916	70.3643	70.3714	75.72	74.6846	74.9122	74.9054	74.1554	72.9589	74.8456	72.1042	71.9097	82.9939	80.4313	73.3014	75.6667	77.9231	78.943	72.1042	75.9272	87.0291	79.6604	72.3846	76.9935	78.4586	79.4557	74.3893	81.4259	74.8986	74.5473
20.72						60.4159	60.6777	66.6107	61.8065	60.5175	62.1935	60.8347	62.2984	61.1148	64.7984	63.9528	61.041	61.4672	61.1148	60.719	60.6446	64.8984	63.0635	61.3607	64.3651	61.459	61.4146	62.4274	63.0159	63.5	63.4252	69.0889	67.6222	64.119	68.6496	70.45	65.7405	65.7328	71.6831	77.8636	68.6569	64.4961	68.5294	69.442	81.6543	78.6731	69.6259	68.8529	59.3814
21	73.9527	73.8138	74.6084	71.6643	70.3643	72.2569	72.8356	74.7852	73.1712	72.4028	70.7092	70.7376	71.4056	70.3143	69.2029	69.587	70.2357	69.518	71.3028	67.8815	67.6519	71.6429	70.0286	70.1295	71.9161	70.6809	68.4015	68.8	73.5205	70.6454	71.2254	83.6914	68.0368	67.3955	69.4748	71.2535	75.1409	70.2	74.7116	92.3152	86.345	73.619	85.6471	85.0888	86.5263	77.6323	78.2452	67.6391	66.0076
23	83.494	83.6747	81.7546	82.3293	82.2393	80.1063	82.5394	78.7962	82.8	81.6442	82.7333	82.8554	78.9363	83.9759	82.4756	81.0802	81.9387	81.8466	81.0185	81.6503	82.6848	81.865	80.6211	83.1636	79.1835	81.4136	84.4132	83.0667	82.2012	82.7758	84.5595	92.3552	90.8011	87.3468	84.8876	89.9111	89.3483	89.3933	103.015	108.963	111.302	96.4115	96.3246	112.96	109.342	101.287	100.861	90.0225	88.9148
23.4	77.2338	76.7662	82.0613	81.2778	81.0741	79.6038	79.6562	80.4062	80.3875	77.9216	79.3019	79.6101	78.3782	80.3375	79.0443	78.1274	79.9875	81.5217	80.5963	80.8012	80.2	80.434	79.943	76.8766	74.8581	75.6892	74.7432	79	80.3937	75.8882	83.2242	79.6667	75.7616	77.8645	80.3187	81.5988	80.05	78.3141	84.1386	76.8497	76.8766	74.8523	79.3418	76.1382	77.3268	76.1382	84.1627	71.3759	71.4859
26.6	70.7376	77.9673	76.0461	73.0274	71.3944	71.8042	73.5578	70.9858	72.8207	78.8526	71.7203	70.8085	69.0217	69.5942	67.1045	68.7372	67.8519	66.2652	69.6115	66.8045	65.6947	68.5368	65.8864	71.9366	70.9286	73.5411	70.9858	68.1111	65.4806	66.8647	64.8295	75.9103	71.9173	65.6719	67.4	69.8897	69.6791	63.3363	70.1138	82.4254	76.5461	71.986	72.3194	70.0714	73.7552	74	76.6871	62.8871	65.062
26.8	70.5222	73.2808	70.9155	70.3857	72.8207	72.8356	69.8561	71.5957	72	72.8601	68.3456	65.1846	63	62.4758	66.5758	69.3885	68.8029	72.0993	70.1	67.3008	65.916	61.3496	70.3237	70.9859	68.4412	75.1149	72.8521	71.3028	73.1304	69.1087	74.3636	91.2818	80.4	82.7091	83.3434	81.7329	83.759	82.5988	106.695	99.97	90.6111	83.1145	91.2044	88.0457	90.3111	89.0113	77.1039	72.021	73.4097
28.2	70.1643	70.4468	70.2071	70.1071	68.562	67.3209	66.6241	70.9787	66.9403	66.9549	66.7218	64.5736	63.064	63.0714	66.2424	66.5152	69.9065	69.2319	70.9507	70.35	70.3262	70.2143	69.7338	71.1295	68.9275	72.6345	70.4786	69.9786	70.4468	68.6569	68.4338	79.3503	74.9664	65.6154	69.9065	67.7388	69.2319	69.7986	83.9207	91.7143	90.4693	84.6121	85.3869	86.9222	89.6743	84.369	77.2617	71.5468	68.9781
30.7	77.8258	75.6733	70.0357	68.942	69.6906	68.8394	74.0205	76.3026	73.6164	74.5235	72.7241	67.7333	67.6667	68.9855	75.8742	78.8089	78.5064	74.4041	73.0548	77.1494	79.5	78.0584	75.5828	75.56	75.702	76.4575	70.8652	66.1894	73.5753	76.1184	80.4277	85.7778	74.6644	74.9867	78.707	76.1776	76.2763	78.3077	87.2647	77.4581	77.3377	78.707	83.5123	81.865	82.897	84.8994	82.2037	71.1367	70.8511
31.1	72.1408	68.8897	70.5714	71.0071	74.953	74.0479	72.4539	71.0619	69.7518	68.053	69.3869	70.7801	69.6667	69	67.7836	68.4179	63.8333	70.1143	69.219	67.736	67.0534	71.3209	65.6434	88.3219	74.0149	66.7099	65.3876	73.4965	76.226	78.8299	75.049	75.5912	74.4044	72.1462	63.992	64.8803	87.2258	94.5029	90.4161	80.1986	77.8519	85.0265	80.0959	77.6691	78.4892	67.3167	69.0645	61.4914	65.2823
31.4	74.5524	73.156	74.7055	73.5578	73.2123	72.8069	73.3333	72.9793	72.5625	72.3535	73.2345	72.1389	74.0347	69.518	70.4571	72.0208	70.6454	68.9928	70	68.635	69.4203	67.4627	74.223	75.4867	70.9366	72.2587	71.2254	72.7793	70.1214	71.8462	80.1019	82.3537	77.4156	80.7453	83.0667	84.2275	84.2679	83.8982	94.4086	87.4471	90.3258	83.6727	92.573	92.7609	92.2131	83.2822	84.6928	76.8366	78.0714
31.872	88.8603	90.1445	91.4525	92.8729	88.3563	92.413	91.456	89.1299	88.6229	87.1163	84.8571	89.8208	97.6528	94.9681	92.6442	89.0588	88.6286	86.8902	86.5808	90.8427	91.9667	87.7399	85.503	89.3539	89.6742	84.3434	87.6897	84.4451	83.7784	85.7941	82.6098	102.3	103.453	96.7105	102.685	90.1341	93.5604	92.7663	129.626	125.574	109.688	121.883	119.946	116.772	112.455	99.1015	92.5824	87.4451	87.4368
33	76.1192	77.5871	72.25	70.831	72.6042	70.0643	71.0993	71.1761	76.9539	70.9507	68.438	65.5308	63.6299	63.5197	67.2256	73.9527	77.4805	75.0748	77.8831	75.5133	74.4558	74.7651	73.5068	73.5685	77.1634	74.4865	74.6242	72.531	74.777	74.4362	77.1711	82.7561	70.35	71.2695	74.3108	72.6944	70.0882	73.058	75.2958	77.1143	76.5455	74.5461	76.1301	71.1278	75.8681	75.3403	77.1586	72.1214	73.2877
33.4					75.9671	78.03	78.129	79.1709	80.2704	80.9255	78.4872	77.1688	78.2258	76.817	72.5903	76.1513	79.535	76.6732	75.7086	71.6028	74.1517	74.723	77.6903	80.9814	78.3462	75.1208	74.1689	72.8056	73.8973	73.0276	79.4747	82.9573	74.0616	74.3649	80.9623	80.3019	72.2199	77.3182	86.7719	81.8625	82.3049	76.5461	82.9879	83.0424	84.9822	86.1696	87	77.0724	73.9252
33.5	67.8897	73.8151	72.1748	74.3673	73.3379	74.4865	74.604	72.8276	70.6312	69.8841	70.5214	71.2057	74.2109	76.7632	71.8531	70.6312	71.0567	69.6115	72.5556	70.7857	71.831	74.0946	67.6815	69.1241	67.1343	67.9333	62.8175	68.1119	72.7083	65.7176	72.3497	77.0196	69.8561	66.9179	67.594	70.8298	68.8676	73.3904	74.2345	81.5901	76.5425	75.3624	79.2201	76.9477	78.2949	76.9608	78.758	71.9085	65.3435
33.5							67.2034	60.3445	58.0345	56.3671	57.04	56.8319	57.7478	57.7931	58.0517	57.7043	57.713	57.8	57.2087	56.7207	57.7414	58.5983	58.0259	58.1034	57.9913	58.7627	60.1667	60.5289	59.4492	59.7479	59.2627	70.0735	68.2074	58.9915	57.3684	60.8182	62.848	62.9194	58.4359	59.6387	74.5172	64.2109	64.1172	62.6	62.672	63.6614	66.9922	81.4037	82.5427
27.607	75.0202	75.6782	74.8509	74.8994	74.6622	73.7369	73.9282	73.8185	73.4084	72.9254	72.1921	71.4218	71.5958	71.5151	71.7215	72.2642	72.8375	72.4167	72.6419	71.7267	71.9726	72.3183	72.1972	74.3466	72.8226	72.6526	71.8962	71.9518	73.2571	72.5376	74.389	82.3131	76.9001	74.0168	75.9208	76.3792	77.0239	76.9479	85.4718	87.2086	84.0842	80.3783	83.6671	83.5813	85.3522	81.2602	80.7552	73.6745	73.0047
5.10958	6.3046	6.00395	6.32731	6.64915	5.52029	6.95389	6.78232	6.23238	7.3938	7.55041	7.05409	8.09489	9.22742	9.35584	7.89281	7.14569	7.94498	7.26362	7.00036	8.00926	8.34889	7.30962	6.95291	8.13426	6.88587	6.32075	7.31874	6.39649	6.37662	6.77193	7.29582	8.15924	9.2533	9.40758	10.4822	8.79257	8.84313	9.57069	16.6126	14.7732	11.6805	13.3692	12.5783	14.3146	12.3769	9.99114	8.64661	7.45266	8.03607
1.23926	1.68497	1.60462	1.69104	1.77706	1.42533	1.73847	1.64495	1.51157	1.79326	1.83124	1.71087	1.9633	2.23798	2.26912	1.91429	1.73308	1.92694	1.76169	1.69784	1.94253	2.0249	1.77284	1.68633	1.97285	1.67007	1.53301	1.77506	1.55138	1.54656	1.64243	1.7695	1.97891	2.24426	2.28167	2.54231	2.13251	2.14477	2.32123	4.02915	3.58304	2.83294	3.2425	3.05068	3.4718	3.00183	2.42321	2.09711	1.80753	1.94903
17	14	14	14	14	15	16	17	17	17	17	17	17	17	17	17	17	17	17	17	17	17	17	17	17	17	17	17	17	17	17	17	17	17	17	17	17	17	17	17	17	17	17	17	17	17	17	17	17	17
34.6	66.4318	66.2955	68.3134	67.9265	64.9922	66.0606	64.5234	67.563	66.3636	68.2132	69.3478	71.8811	70.1799	74.0405	68.4632	70.1942	69.8561	66.6391	68.0662	70.7071	71.8951	74.0068	73.9252	69.8143	70.5929	72.5139	65.0462	65.8015	65.1923	70.1727	78.5032	75.596	79.7152	84.375	78.0519	79.1282	80.0189	76.6776	93.9676	79.9245	79.6519	69.3841	89.9773	83.358	81.2086	79.0127	72.3472	69.2482	72.3611
34.9															72.5182	75.094	75.4967	71.958	70.2662	73.3125	69.6763	68.1985	73.7347	78.0064	76.8301	78.4129	75.9735	74.1622	71.169	73.3151	81.5342	90.6313	81.6605	82.7333	87.3547	86.4971	78.3974	79.7862	94.7931	100.168	94.15	93.9251	106.09	111.135	105.939	101.528	98.3632	72.5105	71.3732
35.7					74.5839	74.4507	75.6389	78.1731	77.6883	74.0608	73.4452	76.6863	74.0204	74.2973	75.9868	76.1842	76.5789	77.4675	77.1883	79.805	81.3865	80.0126	82.3642	80.3438	77.9355	74.6107	76.1579	75.8874	79.0128	81.7531	78.8217	87.3873	83.6506	82.2209	86.5814	90.1229	95.2158	89.4831	96.3613	103.317	107.786	90.573	92.1429	106.062	108.009	99.2538	92.6304	82.0123	79.2911
36	68.3456	70.6667	67.9704	66.6466	66.5263	64.1654	67.3279	70.1655	68.7299	69.9717	68.0516	68.0516	68.0516	68.0516	68.0516	68.0516	68.0516	68.0516	68.0516	68.0516	68.0516	68.0516	68.0516	67.218	68.2348	68.3008	67	67.3759	66.2891	68.4779	71.4254	66.0874	61.9259	67.2056	75.4615	75.86	76.3092	70.7234	78.7037	73.2055	83.4483	71.0092	78.7009	81.6176	84.5342	76.6458	73.2766	68.5038	68.4135
36.1																58.1638	56.125	54.8899	57.6174	54.633	56.6549	56.6786	59.1368	58.6838	55.4324	59.2735	56.8142	56.8407	57.6609	57.9913	56.9211	65.2109	68	60.6917	58.4483	58.069	57.9304	59.6639	66.4194	79.9873	82.4085	76.2222	72.6993	77.7078	84.3988	77.3442	73.2192	73.1888	60.1186
36.7			71.8252	71.0141	75.1528	70.6143	72.4792	71.8112	72.3357	70.7574	69.0292	71.6224	70.9645	68.9927	71.7483	70.8298	71.0567	75.4762	69.6423	73.6438	71.3239	73.7483	71.9301	72.1773	70.8071	71.5704	72.3566	74.7483	71.1631	70.1357	80.7647	79.5	75.8562	76.3624	80.9875	76.5411	72.5797	75.4589	78.2013	92.2989	86.6504	82.913	86.6716	100.522	101.919	87.16	85.0075	65.6857	69.4587
36.9	69.1168	68.927	65.8779	65	66.6429	72.6875	71.1206	68.7132	70.1643	66.2969	69.375	71.6713	70.7305	79.0897	73.8503	75.74	73.2153	69.442	69.5328	66.8657	67.6692	62.9677	63.3492	67.6992	61.9426	67.0462	64.1102	67.5	71.331	71.2302	68.7153	76.5733	67.7955	62.8387	68.9098	67.7111	71.4539	69.5072	82.875	74.5556	76.0566	78.4808	80.9051	78.6194	77.3615	76.5066	77.3333	58.0087	61.0333
37	78.8025	80.1625	78.3694	73.8571	79.8679	74.5436	70.4357	75.46	79.4906	80.1572	74.1351	79.6226	76.1503	78.1987	75.8808	77.3032	81.0494	79.7215	77.1871	75.3	74.651	74.0136	80.1076	75.04	77.6948	80.6832	78.707	73.9184	75.8355	76.6118	85.0828	98.0051	92.8859	90.1508	89.9944	91.3187	92.1913	90.7253	93.9677	115.432	123.228	113.982	106.198	112.835	122.156	116.496	108.253	87.4195	79.6415
37.958								45.1685	45.5543	46.033	47.5484	45.3494	48.1263	49.0521	45.7143	44.6517	47.234	46.8925	47.4211	46.9457	46.25	47.9263	44.3483	45.9451	47.5053	49.0625	47.3789	49.8182	47.5319	43.8182	46.1413	54.2642	48.9588	48	49.0816	52.1942	48.6907	45.0667	48	56.9911	46.2826	45.1222	45.3736	51.3039	48.3125	47.2979	46.5591	46.3556	44.2955
40	58.3966	60.7787	57.5913	56.9735	58.2414	54.6972	53.8615	55.2545	56.3036	54.9636	56.7117	56.0089	54.6147	55.8165	54.0926	57.6195	53.5566	55.2636	54.7636	57.1607	57	57.3246	54.1759	53.8704	58.2719	59.2241	61.4333	60.2941	60.1949	57.5965	59.1282	71.7676	66.1719	59.4322	65.2016	62.6774	62.2177	59.2881	70.7426	68.2016	67.0082	62.3306	74.9653	69.9496	70.2246	64.6667	62.3443	56.4128	57.9821
40.3	61.9919	66.9624	63.9291	60.3636	60.725	57.1491	60.7162	61.1475	61.0083	56.1171	59.3162	57.3246	57.8772	58.7826	60.3529	65.6794	62.4516	57.2982	59.1709	58.3448	59.1966	62.3468	62.371	63.2619	64.1953	66.7273	62.0244	61.405	58.5385	57.1504	57.8609	70.1971	72.7778	68.9926	65.1163	73.8219	65.6231	58.7949	81.729	84.8817	84.7041	69.0584	74.2245	80.8944	81.0679	70.7183	77.0719	62.6452	61.124
45.16	66.4545	64.7752	68.5076	66.8421	76.6	62.688	62.5242	64.5581	66.9545	62.9286	65.2677	63.8016	68.125	67.8296	69.9565	67.5597	67.8462	66.0909	73.4507	62.9032	63.3968	62.4032	66.553	60.9098	60.3	64	65.584	62.7823	58.6983	59.4153	67.0156	59.5462	83.1043	73.331	75.14	77.1307	71.6549	61.8537	73.9091	103.903	96.6615	73.1127	78.5935	84.3434	85.4353	70.3623	69.5109	60.6	57.2982
47.23	62.6452	62.0565	63.7008	62.664	62.5242	64.5	67.3507	66.5	64.5194	65.2093	63.3651	62.2903	62.752	62.864	61.8537	60.4628	62.25	67.8881	63.432	64.3228	65.186	66.7803	62.904	62.4758	67.6917	63.6825	62.2984	63.811	63.9683	61.3033	75.2973	80.2453	79.8931	73.6233	76.9671	82.7636	79.1656	73.0207	70.2429	104.787	103.379	89.08	74.9799	91.9945	77.9675	72.6014	71.6286	71.7	56.7876
47.5				51.8155	49.7071	52.5429	51.1373	50.31	56.3394	50.3125	49.2449	52.4904	54.7391	49.6465	48.6837	49.8182	53.2308	48.9175	52.4904	48.6082	51.3039	47.3579	50.2	49.8889	53.8411	57.3158	53.6075	55.1927	63.008	59.4188	68.4662	78.8627	79.8077	70.5036	71.4789	74.6164	72.1884	64.3413	75.3655	66.907	61.675	59.7311	67.7612	65.5191	63.4206	60.8017	64.4882	56.7207	54.6481
49	73.3605	73.2397	73.8163	69.9214	70.0072	73.3673	71.5211	69.9571	72.6552	69.7698	68.5766	69.8	69.9137	71.5035	69.3043	69.7214	69.3623	68.3603	67.4667	65.2308	65.0853	64.5039	65.2923	66.4511	66.6992	63.4683	63.8594	66.0458	65.0769	65.1615	73.8639	74.5068	65.4962	67.6045	68.4161	67.8667	69.3551	68.1544	81.1366	77.9231	78.4872	76.7566	77.2273	76.3487	78.1538	77.1429	77.1111	67.6642	61.1148
53	74.2808	77.1656	66.4427	62.2581	62.1057	62.4516	70.2132	72.1875	73.411	69.6905	72.2746	74.0952	74.7852	73.7847	70.0662	69.8978	72.0979	71.6479	71.3165	70.0072	67.1077	68.7518	73.5714	71.4894	77.1299	72.2448	71.2071	74.8041	78.7516	77.7208	76.8571	85.8706	84.4036	85.2262	87.6416	92.125	93.2337	89.4972	90.5843	109.162	116.245	100.411	90.9831	105.55	100.693	91.8132	91.7596	77.7039	79.609
57.1	54.8624	52.0388	50.6832	49.1237	48.9388	50.101	48.0312	59.2018	50.59	49.7576	50.34	51.6275	52.2212	52.7212	50.9208	51.699	51.5196	54.1776	56.8018	55.9266	51.3495	51.932	51.8846	51.9029	52.7692	54.1981	47.5938	52.29	52.3168	50.83	51.7157	63.0813	56.3929	56.9646	58.2328	62.4113	60.1849	57.8966	87.9521	80.5975	78.5909	61.2869	77.719	71.7465	73.274	61.3279	58.9828	48.4271	50.0204
41.4793	66.7899	67.5517	66.4189	63.4159	65.4725	64.2871	64.7772	65.0781	65.4739	63.6159	63.7353	64.8215	64.8834	65.6448	64.8403	65.2159	65.3517	64.7166	64.9333	64.2217	63.952	63.9414	64.9353	64.4222	65.1691	66.0197	64.1854	64.8634	65.0435	64.8296	69.3009	75.1372	73.4409	71.1916	73.1215	74.7562	73.3183	69.9964	80.2912	86.6025	86.2595	77.2576	80.8948	85.2651	84.9456	78.2752	76.464	66.1651	63.7983
6.97758	7.10338	7.88519	7.23969	7.33523	9.39647	8.287	8.52585	9.287	9.81835	9.96243	8.99018	10.2494	9.08948	10.1973	9.98666	9.87333	9.91826	9.95518	8.77279	9.43509	9.24893	9.36036	10.6127	9.94891	9.5189	8.55755	9.21871	8.226	8.83923	10.1275	11.356	11.5387	11.4327	11.4971	11.6568	11.7979	12.6692	12.7142	12.5397	16.9495	19.4585	16.8034	14.2936	17.1931	18.0859	16.9586	15.2316	11.1101	10.4275
1.69231	2.14175	2.37747	2.08992	2.03443	2.51131	2.21479	2.27863	2.39789	2.53509	2.57229	2.32125	2.64637	2.34689	2.63293	2.49667	2.39463	2.40553	2.41449	2.12771	2.28835	2.2432	2.27022	2.57395	2.41297	2.30867	2.07551	2.23587	1.9951	2.14383	2.45627	2.75424	2.79854	2.77284	2.78846	2.82718	2.86141	3.07274	3.08364	3.04133	4.11086	4.71937	4.07542	3.4667	4.16994	4.38648	4.11307	3.69421	2.6946	2.52905
17	11	11	12	13	14	14	14	15	15	15	15	15	15	15	16	17	17	17	17	17	17	17	17	17	17	17	17	17	17	17	17	17	17	17	17	17	17	17	17	17	17	17	17	17	17	17	17	17	17
[truncated: 53 more columns]

## Sheet: SV
VO2	tm60	tm58	tm56	tm54	tm52	tm50	tm48	tm46	tm44	tm42	tm40	tm38	tm36	tm34	tm32	tm30	tm28	tm26	tm24	tm22	tm20	tm18	tm16	tm14	tm12	tm10	tm8	tm6	tm4	tm2	t0	t2	t4	t6	t8	t10	t12	t14	t16	t18	t20	t22	t24	t26	t28	t30	t32	t34	t36
20.427	73.9614	91.8614	54.424	49.1711	55.4855	58.0432	55.8757	57.5331	59.881	56.5431	55.8726	56.1317	58.219	60.4764	57.9979	57.3096	57.4487	54.1181	56.6395	58.2884	57.3308	55.1555	53.9068	57.2528	56.6313	52.1075	52.0155	52.5941	35.6928	48.0232	50.7669	51.9647	54.0497	55.8639	48.9194	46.2822	51.5451	46.7231	43.4766	40.8226	42.5575	42.3306	38.5703	35.1809	36.9037	35.1898	28.0025	31.5442	32.7807
20.7	61.5951	66.4006	66.5877	67.5716	70.7085	72.9113	72.1133	74.3303	64.4933	73.9503	67.8794	70.9033	74.6196	74.3444	74.9236	74.4725	70.0987	69.9582	73.7132	76.514	73.2586	71.8457	70.5887	58.0362	63.0662	67.525	65.5466	68.0151	67.0443	69.0007	67.4285	77.3646	80.9962	84.1363	83.8907	82.4353	88.35	81.2937	79.4033	87.8308	85.9962	86.6462	92.3929	88.5261	90.731	86.7396	85.1426	72.3892	70.1507
20.72						131.898	135.445	109.615	107.449	113.544	108.427	111.584	105.288	107.018	102.361	107.072	121.243	124.909	123.348	116.767	116.197	105.011	107.22	104.297	99.104	100.857	95.687	96.4847	98.9508	98.9476	98.6157	104.277	111.004	94.7111	104.455	117.475	127.407	129.824	139.676	120.901	85.9285	84.7612	86.0485	73.7558	71.9117	69.6724	80.1964	97.3213	99.6441
21	72.3601	75.7759	77.1427	84.3056	89.3443	88.0868	83.3123	80.3832	90.1568	86.8931	84.7865	81.839	86.3462	93.9129	93.8225	92.4594	87.8314	86.8396	88.3817	92.1807	93.0874	80.9529	82.6557	89.1921	81.3888	88.244	88.4825	85.3437	88.4856	89.5461	76.7993	68.4741	97.1265	80.9552	77.082	77.3704	76.394	76.4643	80.656	56.3647	55.6234	71.815	63.0259	57.7834	60.6	63.9781	67.2142	85.3729	66.2265
23	74.6265	75.2301	78.8055	79.622	84.1393	78.9962	78.7255	78.1178	75.8412	74.7546	78.2297	78.2139	77.9522	76.7271	74.9787	74.8944	73.3227	73.746	75.1599	77.8816	75.2406	74.9178	78.3422	72.9152	75.9348	77.6111	78.1479	71.3576	75.4933	74.5503	72.6494	73.1421	86.6122	76.7723	76.655	79.4528	75.9236	76.0506	71.8267	59.2344	61.1599	65.7578	63.944	62.5133	57.0434	56.1822	54.2	69.3534	61.8523
23.4	76.7818	72.8708	74.3926	76.0741	74.1914	71.9881	71.7587	73.225	70.675	74.2346	73.5025	71.7164	72.7468	69.7537	73.4108	72.6943	70.7125	72.5143	70.3453	73.6733	74.035	69.6264	74.3209	75.7558	73.8986	72.0135	74.7851	72.2783	67.8287	71.3658	70.7661	73.773	72.1616	69.1452	68.0237	71.9926	70.18	71.9244	69.6777	63.585	68.3045	67.9128	64.6665	63.3013	61.7464	59.3197	70.4042	71.8177	70.8218
26.6	84.0043	82.002	82.1546	88.7199	93.1944	84.9273	87.9259	89.144	89.46	89.3942	91.0392	89.3312	92.5471	90.4906	90.9746	88.5073	90.08	91.8598	88.7072	87.3398	92.445	88.4154	88.8765	87.4352	85.035	83.3493	86.0539	89.9563	84.7915	90.3421	91.469	84.9869	75.8925	87.9625	85.3674	80.0559	90.5649	91.3345	83.4862	62.1448	78.2395	86.5175	85.6	74.5984	61.4203	64.1087	71.5327	92.5573	94.7705
26.8	101.329	105.503	103.073	102.824	104.278	105.539	102.731	103.889	92.7189	100.931	108.38	115.225	106.624	107.888	101.43	103.022	107.631	106.248	107.985	97.1444	108.679	108.581	106.44	102.263	110.779	103.899	99.4915	101.06	101.242	104.264	98.1671	100.409	105.591	104.416	100.998	98.0689	104.092	97.0883	75.7662	66.639	63.2506	66.506	56.4354	56.1171	63.2261	64.6994	94.1916	84.9629	87.3368
28.2	82.1107	80.605	82.7893	83.6314	86.2956	87.2052	85.9744	84.4631	87.0291	86.0038	85.0466	87.993	86.9264	88.9929	87.8492	85.6114	83.5194	82.4601	85.569	86.6764	83.9071	84.3593	83.2748	82.6532	84.5783	86.1186	83.3536	84.7414	84.7929	84.1409	85.5853	77.7981	83.6913	90.9346	89.9381	84.8	80.45	84.246	78.6701	58.8319	57.1391	67.0467	67.9851	64.4377	63.996	63.6726	72.9497	75.3856	76.1591
30.7	108.404	103.744	102.794	102.576	101.222	102.656	97.7288	86.7487	91.5685	90.4067	89.1076	93.0415	95.5726	93.9891	91.3219	88.4465	86.2404	91.9418	92.4884	91.4545	80.3	77.3799	80.1371	80.996	77.1702	75.3693	82.4277	86.4705	85.7973	74.2743	74.7925	83.8883	88.6946	84.202	82.0796	81.4	82.4928	77.3295	73.3035	69.4806	69.9636	74.1611	72.8531	72.0006	68.2721	62.6757	74.9247	80.3554	77.483
31.1	55.4937	73.6684	83.2714	81.5582	75.0785	76.5418	81.5589	78.5753	79.708	81.1894	79.1416	76.583	80.1507	80.0985	80.1127	83.3672	86.7651	78.005	77.3584	84.8536	84.7435	76.3993	82.7434	63.7356	76.2985	84.3679	84.7039	79.0874	88.7795	90.134	84.0063	86.8197	73.436	88.7246	90.1632	94.7564	82.0606	64.0146	67.0807	74.595	75.1222	61.3775	69.4945	65.8813	75.7144	88.5608	69.9024	71.3922	77.2782
31.4	48.9965	55.2326	62.6274	69.1204	70.7979	71.9476	73.3558	73.8269	75.6118	70.7515	70.9759	68.7007	71.2	75.0518	70.765	69.4771	73.039	79.6043	87.7842	81.9051	86.0326	78.3545	77.5345	85.1013	80.7683	66.4986	60.6662	65.5766	66.7179	74.5664	75.6401	102.134	90.2864	88.405	95.9964	96.6132	100.517	96.5263	105.816	115.262	115.35	91.403	97.3476	110.723	100.213	81.0552	83.0711	85.9007	78.1812
31.872	43.8382	38.1538	47.4899	49.2387	50.177	63.5886	63.2225	59.0831	57.4383	58.2727	60.3993	64.8653	63.8259	65.742	62.5178	58.4424	57.8143	66.9561	59.403	63.9427	59.4139	58.8405	58.8751	53.0933	56.9169	56.8813	54.0086	55.5634	55.4114	58.5053	57.7543	61.505	61.8065	64.4874	61.4695	64.2732	63.8797	61.7592	52.8848	49.0685	52.8165	52.3849	54.2477	50.6819	53.1419	55.5848	58.3665	52.515	59.8471
33	59.1616	58.0348	60.3986	61.1725	61.3028	57.7707	54.7688	57.8711	57.0724	52.4824	54.2613	56.1354	58.685	63.685	66.3429	52.8176	50.1597	56.1816	61.7331	60.6367	59.0803	61.5987	62.7007	63.0651	63.0405	61.8939	61.9255	63.5924	62.1372	63.2423	61.6125	63.9616	69.8371	70.3234	66.0824	66.3271	57.4346	42.4978	51.7148	45.5857	46.649	50.6057	50.2781	50.4113	47.784	53.8319	52.3931	59.2593	61.6418
33.4					55.5921	53.472	52.6645	55.4019	54.7723	51.6851	54.9077	57.9662	52.9665	56.649	61.0028	59.1612	60.1096	59.5288	57.8099	61.5638	63.0228	56.8453	57.3103	56.6677	57.5878	55.6208	58.3885	60.8646	59.4082	61.14	59.8095	64.8561	61.5432	58.3547	55.039	58.0484	62.8674	58.5448	60.4994	56.7856	50.2238	57.1908	54.3685	50.9564	45.6432	45.9526	46.081	61.1336	58.4939
33.5	89.8397	82.5315	86.4126	83.0014	80.9986	78.8054	75.8792	77.5303	80.2213	83.5174	83.4086	80.4355	78.0143	73.7914	76.6126	75.2773	76.5433	78.2245	75.6458	76.8664	79.0134	72.6939	76.4778	75.2168	77.9888	78.1778	82.3056	76.1448	74.4465	77.2679	74.6196	68.9366	81.3719	82.1955	77.3406	76.173	81.2978	72.637	72.0276	58.5789	56.7176	58.9027	56.8774	59.6111	56.4603	56.9974	54.6446	70.3662	72.5748
33.5							108.011	98.0227	90.4362	92.1329	88.311	86.3381	83.9296	80.719	79.3664	86.1983	88.42	83.5148	78.9078	79.436	75.3552	76.6111	76.6569	78.0802	77.8365	76.4407	76.5142	78.2463	77.2263	77.0412	76.2686	85.7412	80.2919	76.7263	73.9193	73.314	79.2672	76.8032	80.7744	80.6899	84.5979	72.8766	73.1477	76.108	72.408	70.111	84.0279	70.9472	75.7909
27.607	73.7502	75.8296	75.883	77.0419	76.8537	80.2736	81.2383	78.6918	77.9137	78.6287	78.4516	79.2355	79.1538	79.9606	79.1642	78.19	78.8811	79.8006	80.0576	80.4191	80.0672	76.3287	77.533	75.6327	76.3544	75.7045	75.559	75.7281	74.9556	76.8442	75.103	78.2372	80.8467	79.9009	78.6717	79.3434	80.8661	76.7683	75.6906	68.6118	67.6259	68.1292	67.4872	65.4463	63.9538	63.4313	67.485	72.5044	71.8255
5.10958	18.8285	18.1567	16.4008	16.5642	16.6372	20.2359	21.2365	15.9247	15.3421	17.2057	16.6574	17.2135	15.6686	15.1967	13.6414	15.7781	18.2863	17.8242	17.7397	14.914	16.437	14.8558	14.8642	15.5118	14.5237	14.8065	14.4088	13.8866	16.7117	14.8349	13.5543	14.8532	15.225	13.007	15.509	16.6432	18.4197	20.5327	21.8566	22.0676	18.4348	13.8116	15.8203	17.0592	15.6041	13.5545	16.7491	15.7894	15.3342
1.23926	5.03213	4.85257	4.3833	4.42698	4.29572	5.05897	5.15061	3.86231	3.721	4.173	4.04002	4.17488	3.80019	3.68573	3.30853	3.82675	4.43509	4.32301	4.3025	3.61717	3.98656	3.60305	3.60509	3.76216	3.52252	3.5911	3.49464	3.368	4.05318	3.59799	3.28739	3.60244	3.69259	3.15466	3.76149	4.03657	4.46744	4.97991	5.30101	5.35218	4.47109	3.34981	3.83698	4.13747	3.78455	3.28745	4.06225	3.8295	3.71909
17	14	14	14	14	15	16	17	17	17	17	17	17	17	17	17	17	17	17	17	17	17	17	17	17	17	17	17	17	17	17	17	17	17	17	17	17	17	17	17	17	17	17	17	17	17	17	17	17	17
34.6	65.0235	67.3939	67.1493	66.5757	64.5667	62.1818	60.9117	65.1607	63.1242	62.3581	60.8529	59.1301	56.1245	56.7811	60.4169	60.6115	59.5583	61.7549	61.4221	59.0614	62.6126	60.9979	60.2122	58.3593	58.495	59.9403	55.6215	52.3947	50.3854	47.9065	64.5103	75.9152	79.5791	80.4637	81.6506	81.4269	77.4799	77.1625	68.0416	63	59.1297	67.4	54.3682	51.237	50.0878	55.6006	67.3118	65.9526	60.4438
34.9															80.7175	73.704	73.1834	74.6867	74.3763	73.4681	79.9209	77.9493	68.6245	63.8282	62.3477	66.5652	64.2868	63.7047	63.6204	58.5932	58.5149	53.538	63.4815	62.8327	62.0174	61.5713	58.9506	58.1881	60.1448	49.4378	44.2833	47.3027	49.0434	49.7694	46.0995	45.4296	53.1974	65.1531	56.0472
35.7					102.493	91.2789	94.3491	88.2692	96.15	96.0378	91.1767	98.2124	88.783	92.4432	92.5252	93.9454	90.8368	91.5766	90.5571	92.9189	82.3834	80.6868	80.7451	85.3675	96.9774	102.142	103.77	93.8543	87.7032	99.1957	94.5369	90.748	100.425	96.0264	97.8866	98.033	96.1847	96.0315	97.0147	74.5429	65.666	77.7202	80.717	83.8777	85.4838	77.6751	81.4005	100.612	82.1494
36	77.7713	73.0766	76.6941	78.1353	79.3489	81.0906	77.8984	78.7115	80.2905	80.533	78.355	78.355	78.355	78.355	78.355	78.355	78.355	78.355	78.355	78.355	78.355	78.355	78.355	64.2797	67.7583	72.085	77.6634	79.1045	76.2617	80.0912	86.909	80.6544	94.1605	82.8916	77.3308	81.5473	78.9855	78.3723	77.8881	86.6699	66.3738	74.8275	78.0308	74.1219	70.213	66.1236	70.6667	78.1092	81.1459
36.1																96.0448	84.1509	78.0716	70.6739	77.9147	79.3168	75.5884	83.3231	86.5838	89.0243	78.5094	84.5195	81.4097	80.9252	83.2357	85.1535	87.2164	63.3919	85.0925	87.625	87.4302	83.8365	84.605	66.6661	67.9449	55.1232	58.7719	58.2273	55.887	47.2488	48.0955	47.8836	50.5685	70.6271
36.7			48.2182	47.7162	48.1951	44.2229	43.6674	48.4259	45.4182	48.0713	57.0431	59.3944	59.8319	57.3007	57.5056	56.095	56.5936	61.4714	60.8599	58.7568	58.2958	60.7293	59.8524	55.7681	58.4493	55.4739	55.5392	56.1204	62.3823	56.0436	53.8863	57.5013	55.4815	44.4738	41.5863	44.663	51.9268	39.5151	35.7336	50.0328	57.4748	44.4764	53.2985	60.5667	51.6106	33.056	30.4511	27.3133	28.2798
36.9	76.1759	71.454	77.5756	82.2723	73	74.2639	79.3071	82.9941	82.4593	81.2383	77.0338	80.6587	77.2539	81.8821	88.7388	83.2093	86.8993	78.2688	79.4606	80.3224	82.9146	98.0129	91.3278	88.6782	94.8049	101.272	90.3685	94.7672	86.4246	83.2288	85.9708	92.544	98.4288	97.2637	95.1241	92.0978	92.483	92.3667	91.5619	90.694	65.1925	74.5665	83.9405	81.86	81.8692	66.7342	88.9247	98.4217	90.1033
37	55.3	57.5144	59.8898	60.6068	58.0553	56.6403	57.7014	58.326	57.378	58.0623	59.3865	61.4365	60.6928	58.8301	55.0424	54.7877	54.4815	55.7848	56.6858	57.4627	55.0839	54.2667	51.857	53.4947	52.6513	51.4832	53.9497	54.8048	55.2382	53.4164	52.371	50.9841	53.8321	49.8039	47.2928	50.5209	50.5956	47.2764	48.007	42.7022	41.4122	38.8465	34.558	36.7429	38.9332	36.847	33.4124	45.9029	44.1604
37.958								73.736	70.4957	67.2714	71.5645	79.5687	84.12	79.1885	92.9769	99.7775	102.014	95.4624	92.1789	91.7239	88.3587	82.1653	80.1472	82.0978	79.3832	86.1438	78.1505	83.7737	81.0915	81.7091	80.5076	87.6453	82.6814	81.7958	80.4306	81.8039	88.8588	91.6411	91.0917	89.9437	107.075	106.748	114.454	120.823	101.815	109.978	101.389	66.1833	86.9398
40	111.228	104.619	102.624	100.416	101.8	105.347	108.649	112.372	109.16	112.978	105.489	111.131	108.756	104.267	101.242	109.256	103.527	101.606	103.962	106.787	104.569	101.912	95.3704	101.609	99.2447	98.3414	92.3583	97.0042	95.5949	88.5096	94.7709	109.599	106.03	101.655	104.99	97.4774	90.8484	88.8144	95.0279	100.969	95.6541	99.2129	81.0035	71.1288	61.1051	63.4876	86.3992	81.5541	86.9196
40.3	83.3419	87.294	93.9008	97.4744	99.6067	105.859	96.0622	99.6869	101.071	108.979	102.971	105.008	102.242	98.233	96.8176	87.7252	92.2798	100.104	98.9256	97.5517	102.148	100.246	95.5266	95.9627	94.5227	94.047	103.894	105.438	103.967	107.377	103.777	95.8044	99.9264	105.13	107.784	105.69	104.992	106.555	98.3245	82.3118	75.0249	87.9752	79.9381	74.605	70.7173	75.7528	79.6007	105.87	97.0331
45.16	77.4159	82.2977	91.5091	87.6586	88.4187	93.0296	87.2847	85.6512	86.5598	88.2246	86.4591	88.0389	87.0838	87.6163	82.4551	83.4955	79.5538	81.3659	88.9803	87.9435	85.4968	84.0161	87.1212	87.9123	86.635	81.132	84.9408	85.6105	84.8991	89.711	90.1445	90.8412	87.5055	100.399	101.869	98.2373	97.9718	100.644	102.817	67.6362	62.0609	88.3521	89.6484	76.703	76.0618	87.4522	99.8263	93.4075	94.8825
47.23	86.546	85.6403	83.1835	82.2616	84.371	78.7365	79.4328	81.0068	83.9744	83.0938	83.9937	83.9621	81.7072	82.756	83.1504	85.0107	78.6468	81.8799	82.4792	80.2567	80.5674	84.0197	83.1208	81.9581	81.3917	80.2968	79.5379	79.0236	79.269	79.423	75.9068	85.1836	94.4711	92.8822	98.7711	103.956	103.668	95.571	87.1743	65.8	61.5335	69.8926	69.1154	68.8022	62.0162	63.6329	50.5493	72.565	82.2788
47.5				116.64	94.5919	71.3476	57.1745	57.138	58.7165	69.6604	82.3673	95.2606	94.9522	93.4263	83.9082	85.0434	92.3875	91.0113	91.6433	86.5258	88.9245	78.5947	78.542	76.8828	84.7925	87.1281	88.6972	91.1679	92.516	92.365	90.3233	93.7065	93.8269	91.3899	90.9838	83.2671	85.4065	86.15	77.8469	57.9574	62.4575	65.3109	66.0978	58.6748	53.7175	53.2967	63.448	72.3739	70.1481
49	55.568	56.2849	60.0544	61.9221	58.3259	60.1769	61.9415	60.3779	61.0759	59.3683	60.1073	57.7757	59.1597	62.7336	61.3428	62.3507	61.6341	62.0272	63.1363	61.1908	62.4558	59.4062	59.8292	60.697	63.2383	65.2175	63.1805	60.3374	61.3254	63.02	64.9918	64.2331	61.5908	61.6873	60.8577	57.2756	58.6543	57.2706	59.8994	48.5231	52.2679	53.6684	56.1136	51.0382	47.8423	47.7948	53.051	71.7843	67.6066
53	79.5733	81.2874	90.2443	98.2177	96.3122	92.1766	94.375	90.0674	75.4199	81.2524	87.5732	84.8109	85.8644	84.0257	75.1221	75.8314	74.4448	73.5923	61.7122	68.3698	67.5215	73.6212	73.4041	68.1872	69.987	71.3378	76.1786	64.8966	62.742	61.6578	61.7318	67.9971	58.7994	53.494	57.6896	61.862	57.969	67.6887	58.6264	49.3647	38.9004	45.8061	51.2062	44.8756	41.8221	50.6555	49.853	53.8625	54.4096
57.1	112.708	115.182	121.294	128.172	124.032	120.766	121.952	105.957	111.708	115.167	110.393	110.067	106.538	112.127	107.903	107.903	104.373	100.664	110.542	102.472	105.523	103.954	103.798	106.415	101.012	105.402	110.832	109.911	111.169	113.102	109.499	113.586	121.148	123.612	128.935	124.187	120.391	122.923	119.321	98.6113	93.9968	105.743	96.2294	89.6225	86.8719	95.7025	117.613	118.302	110.826
41.4793	80.0592	80.1858	81.0281	85.2361	83.7941	81.2226	80.0505	79.192	78.8668	80.8197	80.9844	83.5207	82.0977	81.9977	81.1387	81.9498	80.76	80.4519	80.35	80.0636	80.2616	79.6778	78.3033	77.5342	78.8656	79.7952	80.2052	79.6072	78.5597	78.7403	79.618	82.2175	83.2211	82.9938	83.6956	83.0028	82.306	81.8103	78.5404	69.7731	64.9192	70.9777	70.3523	67.6668	63.1479	63.3714	69.1163	74.5845	74.353
6.97758	18.8593	18.1199	20.5369	23.0189	21.344	21.562	22.0808	18.7971	19.8586	20.6991	17.1736	18.2887	17.2362	17.1508	15.942	16.7703	16.0957	14.7024	16.471	15.5667	15.4102	15.2311	14.5113	16.4374	16.1566	16.895	17.4845	18.1312	17.2611	19.2421	17.5086	18.2759	20.3654	21.882	23.5319	21.678	20.5408	21.9476	22.0197	18.9211	18.8715	21.4663	20.2498	20.2625	18.3681	20.794	24.7161	23.5388	20.9732
1.69231	5.68629	5.46334	5.9285	6.3843	5.70442	5.7627	5.90134	4.85338	5.12746	5.34448	4.43419	4.72212	4.45036	4.42831	3.98551	4.06739	3.90378	3.56585	3.9948	3.77547	3.73751	3.69409	3.5195	3.98665	3.91855	4.09763	4.24062	4.39746	4.18643	4.66688	4.24646	4.43255	4.93933	5.30716	5.70733	5.25769	4.98188	5.32308	5.34056	4.58905	4.57702	5.20633	4.91129	4.91437	4.45492	5.04328	5.99453	5.70899	5.08674
17	11	11	12	13	14	14	14	15	15	15	15	15	15	15	16	17	17	17	17	17	17	17	17	17	17	17	17	17	17	17	17	17	17	17	17	17	17	17	17	17	17	17	17	17	17	17	17	17	17
[truncated: 54 more columns]

## Sheet: LVE
VO2	tm60	tm58	tm56	tm54	tm52	tm50	tm48	tm46	tm44	tm42	tm40	tm38	tm36	tm34	tm32	tm30	tm28	tm26	tm24	tm22	tm20	tm18	tm16	tm14	tm12	tm10	tm8	tm6	tm4	tm2	t0	t2	t4	t6	t8	t10	t12	t14	t16	t18	t20	t22	t24	t26	t28	t30	t32	t34	t36
20.427	254.298	334.583	323.992	333.074	324.42	318.76	318.411	316.722	318.838	314.028	310.445	309.379	306.361	316.081	314.336	312.26	310.067	315.59	307.755	312.347	311.404	310.479	306.216	307.812	306.565	304.11	296.29	293.366	302.697	294.548	292.264	291.257	300.828	314.516	302.303	295.862	298.293	297.156	289.298	283.575	291.497	286.647	283.571	286.734	283.165	281.78	286	224.423	313.133
20.7	283.443	295.192	295.685	296.613	295.229	297.133	296.433	296.579	293	297.881	289.065	295.894	298.986	301.338	297.872	298.345	288.179	288.987	293.194	297.483	302.393	298.929	296.167	285.47	289.73	293.176	292.23	295.377	292.349	295.069	294.757	288.018	312.375	318.562	315.067	309.263	312.089	315.66	310.099	290.988	310.44	325.839	313.571	314.013	309.905	305.235	305.34	306.791	307.196
20.72						296.15	325.992	325.763	332.796	330	324.153	324.545	321.008	323.648	324.845	326.732	326.844	330.492	328.566	332.107	333.388	331.445	329.722	327.377	327.421	329.385	329.268	325.484	323.016	322.937	324.409	311.37	315.111	345.159	335.876	325.643	331.679	330.496	327.359	305.487	309.088	312.558	299.485	292.464	270.895	274.263	286.295	298.713	335.339
21	294.459	301.172	300.14	304.93	308.036	305.104	304.589	301.879	309.418	305.625	299.539	303.121	304.58	312.107	309.71	307.391	303	304.856	304.824	311.593	310.778	297.643	307.429	307.374	302.902	307.447	304.781	300.407	302.842	305.213	301.127	273.117	316.949	308.582	299.748	295.493	292.181	306.821	300.04	254.022	252.105	277.415	258.441	253.018	256.608	268.516	291.226	321.165	317.197
23	277.169	275.934	275.276	277.043	287.086	292.719	287.848	288.917	284.394	288.221	288.515	290.301	292.611	288.133	284.848	285.741	286.135	283.252	287.191	285.583	283.848	282.239	286.584	283.242	289.968	287.747	283.653	284.273	285.213	280.97	280.923	269.863	290.718	291.59	289.586	287.056	286.545	285	263.094	242.638	245.45	256.823	256.466	242.2	241.256	245.396	245.796	274.607	274.545
23.4	291.461	290.13	289.969	289.753	292.778	286.73	285.219	285.625	282.906	293.66	288.145	284.686	285.994	283.25	285.696	285.701	283.031	285.87	282.547	284.006	281.844	280.818	287.532	285.325	289.764	300.574	292.432	291.051	286.188	294.276	282.485	285.063	290.43	283.258	278.406	282.531	279.156	283.237	275.271	272.614	292.63	287.383	279.81	280.954	280.98	274.901	282.62	301.383	295.458
26.6	295.071	278.529	284.013	288.493	291.127	290.944	289.966	293.936	290.931	283.077	289.93	291.17	293.188	290.652	296.045	297.153	293.519	294.886	291.978	296.429	298.168	292.904	295.076	293.204	290.857	286.37	287.624	287.259	285.271	287.368	291.202	298.552	267.256	280.469	282.815	279.632	281.94	277.345	271.504	247.687	261.053	275.944	272.535	262.738	252.692	252.246	259.354	293.065	291.86
26.8	309.556	310.685	312.958	312.036	311.345	307.192	310.072	308.511	311.538	312.483	326.397	329.731	334.68	332.54	332.348	331.691	325.803	319.752	327.571	331.391	330.153	332.195	329.065	321.444	322.353	314.561	305.669	309.366	313.007	305.725	306.853	294.862	312.125	309.121	307.229	308.696	306.988	305.525	260.141	261.4	262.583	273.404	270.497	270.714	267.917	260.085	295.584	300.07	298.993
28.2	323.143	322.234	320.893	320.464	317.044	326.418	328.233	325.603	327.724	326.805	327.18	327.791	327.08	327.024	326.477	327.159	324.676	320.29	321.866	322.357	324.61	324.286	322.77	324.173	322.572	319.103	319.25	320.607	324.504	325.547	323.676	306.497	303.221	319.269	311.763	309.179	304.674	307.122	297.104	251.236	252.598	257.091	259.375	254.701	257.143	255.089	288.289	309.604	312.263
30.7	285.226	284.133	291.357	290.652	289.029	291.168	283.904	281.316	283.39	283.188	282.862	289.556	289.296	286.703	279.073	275.318	274.744	283.664	284.452	279.675	273.766	276.623	280.596	280.167	279.007	275.163	285.993	291.932	286.199	276.513	278.365	275.409	297.215	298.867	295.191	300.855	298.289	295.641	278.029	288.452	287.403	283.917	283.704	282.883	276.576	265.888	290.617	305.36	300.993
31.1	301.479	305.147	297.607	295.071	287.181	288.562	298.156	292.371	296.168	297.159	297.993	292.624	300.362	299.818	305.858	307.164	312.659	297.893	301.204	314.04	310.992	310.784	312.171	296.37	307.985	317.328	316.008	311.049	301.815	314.762	321.119	308.358	279.669	294.308	325.04	306.239	301.194	295.76	299.255	298.865	266.963	279.007	278.185	303.417	267.662	329.333	299.879	305.302	325.202
31.4	316.259	329.468	310.753	304.218	303.459	301.828	300.986	314.517	310.66	312.929	311.966	301.493	305.243	320.683	314.286	308.09	317.943	317.21	313.165	314.051	309.891	311.045	304.189	291.233	301.021	300.734	307.887	302.862	299.107	295.839	291.497	293.78	302.825	294.441	295.576	295.539	294.732	293.174	281.747	297.912	293.848	293.303	276.892	285.679	281.284	281.595	287.259	307.288	297.955
31.872	274.154	288.873	303.408	298.149	305.201	299.592	303.132	296.582	297.771	298.198	297.755	300.347	304.456	302.074	296.595	295	291.2	295.809	290.868	295	289.889	293.699	293.343	284.298	288.792	290.602	289.943	288.262	290.539	288.559	295.976	266.35	287.015	287.184	280.419	285.168	278.077	281.168	226.732	224.602	241.353	233.745	222.678	230.431	237.477	261.041	278.681	296.85	299.483
33	289.636	289.613	300.139	302.324	299.062	302.429	298.865	301.056	292.007	294.296	295.547	298	301.457	302.677	299.173	293.243	282.955	292.483	294.156	293.233	292.279	295.369	298.116	297.808	298.856	298.514	296.779	299.448	298.953	295.101	294.868	289.085	309.821	310.035	301.419	302.778	303.015	283.623	295.423	274.536	278.462	288.546	285.719	288.459	284.618	294.271	290.345	311.571	307.74
33.4					263.026	258.65	260.161	258.797	257.925	251.957	257.276	261.234	258.871	262.68	269.931	265.329	262.739	265.98	266.192	275.638	275.724	265.236	262.71	257.267	259.006	266.779	263.649	268.125	269.76	271.414	266.171	268.079	285.411	277.432	265.629	263.019	272.908	267.013	259.708	260.812	260.03	271.118	259.788	256.121	251.864	252.018	247.529	268.783	272.823
33.5	315.478	310.171	311.119	307.891	303.655	303.311	301.745	307.828	309.362	310.435	309.821	310.355	303.776	299.276	303.636	305.957	306.667	313.489	306.528	308.393	307.43	299.291	305.667	309.161	308.955	311.222	313.889	309.104	307.188	312.481	306.084	278.431	308.597	312.985	311.692	305.567	306.838	293.801	292.724	258.851	264.935	266.544	261.635	259.052	258.045	260.458	258.567	297.007	304.466
33.5							255.636	291.723	293.922	296.519	297.1	297.168	295	297.974	297.629	298.609	297.304	298.913	295.391	297.568	295	294.103	293.276	294.483	297.522	295.085	295.875	295.95	298.305	298.866	299.788	295.919	297.296	313.475	310.789	305.826	307.56	308.71	315.897	312.311	292.793	301.133	301.953	302.28	299.48	297.126	300.388	284.193	281.22
27.607	293.631	301.133	301.236	301.479	298.512	297.918	297.021	299.278	299.574	299.792	299.629	300.435	301.35	302.745	302.256	301.229	299.263	300.554	299.85	302.994	301.856	299.829	300.625	296.836	299.016	299.876	298.895	298.466	298.056	297.952	297.151	287.883	298.639	303.485	300.503	297.55	297.421	295.721	284.907	272.117	274.308	280.613	274.371	274.462	269.269	274.073	281.986	294.481	302.11
5.10958	18.7508	18.4608	13.801	14.2172	14.8139	14.9029	19.5187	16.7746	18.4607	18.3621	17.7049	16.8903	16.9577	17.9402	17.0367	17.8371	18.8523	16.9607	16.6913	17.1056	17.9498	18.6323	17.2593	17.9714	16.9372	16.1193	15.7535	13.9774	14.1189	15.1903	16.0322	14.238	13.7692	17.3884	17.793	14.6756	14.7325	15.6682	24.5079	24.7184	21.7952	21.6429	21.1303	23.2396	19.5914	22.1856	18.1832	22.3102	16.5663
1.23926	5.01137	4.93385	3.68847	3.79972	3.82494	3.72574	4.73399	4.06844	4.47737	4.45346	4.29406	4.09651	4.11286	4.35114	4.13201	4.32612	4.57235	4.11356	4.04823	4.14872	4.35347	4.51899	4.186	4.35871	4.10786	3.9095	3.82079	3.39001	3.42434	3.68418	3.88838	3.45323	3.33953	4.21731	4.31544	3.55937	3.57316	3.80009	5.94403	5.99508	5.2861	5.24918	5.12486	5.63643	4.7516	5.3808	4.41007	5.41103	4.01792
17	14	14	14	14	15	16	17	17	17	17	17	17	17	17	17	17	17	17	17	17	17	17	17	17	17	17	17	17	17	17	17	17	17	17	17	17	17	17	17	17	17	17	17	17	17	17	17	17	17
34.6	324.015	328.598	328.731	317.169	316.899	316.288	318.672	308.296	311.742	308.64	300.652	298.566	299.928	295.034	307.316	309.784	308.885	307.293	302.941	305.536	307.552	301.438	299.422	297.714	301.893	308.264	314.962	319.885	317.846	305.036	299.065	308.079	314.367	311.25	314.935	328.205	333.113	329.145	291.784	297.453	294.589	309.094	280.028	295.185	297.23	284.841	309.306	310.328	302.5
34.9															290.803	305.537	301.192	308.986	310.791	307.847	315.36	317.206	306.429	299.647	301.242	305.903	312.219	310.912	313.134	309.589	304.503	284.972	317.469	314.394	307.616	304.912	314.551	313.428	281.408	250.459	275.444	276.979	257.594	249.414	256.25	265.553	274.132	326.818	339.507
35.7					297.55	292.993	293.009	277.308	283.182	294.662	290.788	290.752	291.667	287.466	291.225	285.428	286.743	288.831	278.864	283.208	270.706	268.774	274.537	276.438	285.548	287.248	287.961	282.45	281.314	286.142	297.07	269.277	290.904	292.515	284.215	282.458	275.947	279.916	267.539	245.902	239.047	257.36	266.236	246.114	245.995	244.949	256.196	298.221	287.278
36	315.368	312.908	309.889	312.143	312.782	313.898	314.754	310.971	311.095	311.604	312.541	312.541	312.541	312.541	312.541	312.541	312.541	312.541	312.541	312.541	312.541	312.541	312.541	301.053	289.962	295.263	294.59	294.887	295.938	293.603	287.873	301.214	290	278.551	277.269	276.9	279.342	287.518	273.407	292.534	252.897	280.963	262.863	260.404	257.945	266.597	274.716	300.916	301.955
36.1																340.474	338.839	340.459	333.913	340.229	332.257	333.393	333.248	334.915	337.477	338.889	334.381	333.717	327.174	326.13	328.509	319.023	304.519	334.125	335.647	338.233	334.783	333.151	325.685	282.31	267.896	278.301	285.175	276.916	252.976	263.929	271.233	270.42	312.627
36.7			296.783	296.655	289.514	291.964	289.375	286.958	283.601	291.287	291.241	283.217	284.433	291.46	285.49	288.227	287.128	291.224	288.942	289.932	285.211	288.673	296.993	292.482	296.214	287.007	287.552	287.211	301.986	301.821	286.242	307.033	303.87	304.765	300.844	310.685	315	300.993	293.087	302.356	298.496	289.969	272.313	277.075	263.211	280.9	304.774	328.381	324.404
36.9	325.438	326.204	330	332.154	327.245	313.021	320.603	327.757	324.036	328.516	313.015	309.72	306.17	295.577	307.721	299.167	309.653	314.71	312.299	310.858	317.577	332.742	337.619	332.594	340.123	335.154	319.331	319.44	313.169	315.683	319.854	303.067	322.159	332.581	314.06	314.074	308.688	307.246	292.094	294.444	278.396	279.673	280.949	281.484	283.923	279.77	296.467	343.087	334
37	294.713	294.25	302.452	313.163	307.013	310.604	312.179	298.967	287.044	285.22	294.189	299.057	307.549	307.564	306.656	301.194	289.907	292.975	299.903	309.267	308.591	304.898	292.31	291.4	289.61	282.888	289.299	296.19	292.961	291.118	288.314	270.923	295.543	300.223	293.278	290.302	287.404	286.016	281.962	250.961	234.085	238.75	248.962	246.987	228.75	231.767	247.696	290.46	302.987
37.958								342.472	358.967	357.088	352.984	354.94	348.842	349.167	349.341	347.865	340.957	340.645	344.316	348.587	356.087	355.263	352.135	346.209	345.105	346.562	347.579	348.838	349.255	345.795	338.967	344.764	359.845	359.479	355.204	350.777	352.938	354.778	355.104	349.777	364.348	359.278	352.198	351.275	353.75	354.309	361.237	357	371.875
40	321.379	316.189	320.957	323.628	326.552	329.037	326.769	326.636	325.759	326.636	326.802	326.741	331.468	331.055	330.694	327.301	332.406	326.591	326.5	322.5	323.009	324.649	326.25	325.694	317.105	317.672	311.375	314.412	317.076	311.886	315.043	305.282	331.211	338.559	337.5	331.089	340	340.72	317.574	308.871	311.844	320.524	298.785	301.331	300.399	308.488	327.869	338.578	335.045
40.3	323.79	312.331	314.803	321.694	318.792	322.763	318.176	318.197	320.248	327.387	317.051	318.246	316.316	313.13	310.42	302.443	305.524	312.807	312.265	311.552	316.795	312.54	307.46	306.667	306.992	304.886	313.984	317.851	318.333	321.858	320.696	305.766	317.674	331.815	326.822	322.808	323.231	327.094	299.129	277.811	277.219	297.372	289.456	275.217	273.889	286.514	287.124	325.726	323.926
45.16	317.33	318.76	316.705	318.459	307.8	309.28	306.855	306.124	309.318	310.397	310.787	305.516	301.801	296.852	298.696	302.09	305.808	300.303	304.155	304.153	303.651	307.823	307.841	308.566	314.917	317.84	314	321.371	331.164	327.203	312.07	304.874	277.423	305.448	309.533	305.261	310.282	317.886	310.49	249.058	253.88	282.394	281.677	265.753	262.647	286.232	311.898	324.958	321.579
47.23	321.613	318.105	316.26	316.04	319.435	311.757	312.388	312.765	310.775	306.008	314.405	316.734	312.6	311.36	313.333	314.132	304.718	306.007	309.08	307.835	311.24	314.583	315.36	313.427	305.526	312.738	311.331	312.48	312.46	311.23	293.074	303.742	322.642	326.062	323.882	316.545	321.242	337.586	334.607	267.574	247.937	270.029	292.114	276.703	290.779	298.671	298.536	304.893	330.619
47.5				360.437	350.505	340.238	336.176	332.35	327.615	343.385	346.224	341.394	345	345.758	342.194	339.04	340.529	345.412	342.692	348.299	340.637	341.474	336.2	335.758	334.159	338.684	345.561	345.688	338.96	338.333	333.985	310.621	304.583	321.259	326.866	324.212	322.935	331.667	302.448	305.426	293	307.311	295.97	284.237	288.095	294.091	308.543	344.55	345.509
49	302.007	303.938	303.537	309.536	303.165	305.918	309.683	307	300.379	298.957	301.277	299.536	297.194	314.93	317.5	312.143	312.174	313.603	312.852	318.077	322.868	316.124	316.808	310.338	316.767	322.579	321.445	318.74	316.731	317.115	312.245	302.095	318.321	307.91	307.737	305.296	302.355	299.449	283.509	271.923	275.769	276.612	277.987	278.849	273.365	271.331	271.144	320.672	334.508
53	292.158	295.298	322.328	323.387	323.74	322.339	321.728	314.861	313.082	318.69	316.761	307.347	303.557	313.819	317.316	310.219	307.378	309.789	308.525	308.597	310.731	314.051	305.68	302.021	301.591	305.21	308.286	303.243	294.236	292.403	291.916	287.647	308.343	302.738	293.699	287.065	298.832	293.023	286.938	273.088	243.493	262.259	269.494	255.263	254.874	265	262.842	299.046	288.109
57.1	314.037	318.301	316.881	317.577	318.827	318.333	319.635	313.86	319.5	318.737	316.4	317.059	318.702	319.423	315.149	308.786	310.98	313.551	308.919	303.257	308.738	307.621	304.135	304.903	305	313.255	319.375	315.1	319.307	310.95	306.618	297.886	323.259	317.699	315.431	312.863	315.882	316.078	275.988	268.994	264.545	287.828	263.529	269.718	264.555	284.795	305.474	320.208	317.194
41.4793	313.804	313.171	314.944	320.157	315.701	314.174	314.286	312.301	312.423	315.148	313.674	312.091	311.851	312.342	312.275	312.139	311.492	313.278	312.323	313.663	314.326	314.929	313.233	310.578	311.131	312.944	313.719	314.26	314.179	312.112	308.003	301.545	311.89	316.434	313.208	311.864	313.913	315.041	298.397	281.703	274.876	286.747	280.902	275.996	273.449	280.455	292.305	317.898	321.978
6.97758	12.0201	11.2354	10.2584	14.7336	14.8853	12.7595	12.2513	16.753	19.4772	19.5487	18.0199	18.6405	18.2378	18.4812	17.4295	17.4452	17.352	16.7415	17.0062	17.8615	19.2417	19.8577	19.1401	18.6723	18.4552	19.111	17.7932	18.1758	17.2993	16.5641	16.5863	17.3909	18.8659	19.5069	20.139	20.0775	20.8804	21.6894	23.5911	27.0467	32.0189	27.2337	23.0034	25.0557	28.1929	26.818	28.5682	22.1916	21.665
1.69231	3.6242	3.3876	2.96134	4.08637	3.97826	3.41011	3.27429	4.3256	5.029	5.04745	4.65271	4.81294	4.70898	4.77183	4.35737	4.23109	4.20847	4.06041	4.1246	4.33205	4.66679	4.81621	4.64216	4.52871	4.47604	4.63509	4.31549	4.40829	4.1957	4.01738	4.02277	4.21792	4.57566	4.73113	4.88443	4.86951	5.06424	5.26044	5.72168	6.55978	7.76573	6.60513	5.57915	6.07689	6.83779	6.50433	6.9288	5.38226	5.25453
17	11	11	12	13	14	14	14	15	15	15	15	15	15	15	16	17	17	17	17	17	17	17	17	17	17	17	17	17	17	17	17	17	17	17	17	17	17	17	17	17	17	17	17	17	17	17	17	17	17
[truncated: 54 more columns]

## Sheet: Pulse Interval
VO2	tm60	tm58	tm56	tm54	tm52	tm50	tm48	tm46	tm44	tm42	tm40	tm38	tm36	tm34	tm32	tm30	tm28	tm26	tm24	tm22	tm20	tm18	tm16	tm14	tm12	tm10	tm8	tm6	tm4	tm2	t0	t2	t4	t6	t8	t10	t12	t14	t16	t18	t20	t22	t24	t26	t28	t30	t32	t34	t36
20.427	949.211	907.879	930.736	888.37	872.754	888.28	823.318	845.343	841.232	836.597	822.568	826.276	813.333	814.865	838.916	819.623	800.133	835.451	813.265	819.014	820.959	819.76	810.574	833.785	817.687	822.842	773.968	783.235	792.039	774.645	809.932	716.647	709.763	773.839	730.485	686.466	734.299	747.188	702.105	645.591	717.635	707.588	685.714	695.289	637.739	677.175	684.5	895.288	799.6
20.7	782.869	771.09	824.555	771.806	784.804	799.1	802.8	788.092	799.133	796.026	772.29	797.351	808.209	847.007	809.054	845	795.993	785.654	830.208	842.902	855.321	854.25	800.133	807.685	812.297	807.162	810.642	825.822	803.02	832.847	835.764	730.854	751.125	820.993	797.833	770.609	761.709	833.576	795.96	693.547	754.811	837.098	782.273	766.115	756.487	807.752	740.093	812.196	810.507
20.72						1019.65	992.149	914.771	1026.83	997.544	968.589	989.256	966.532	985.492	928.178	943.228	987.992	980.574	985.902	991.694	993.512	934.062	953.849	981.598	953.611	981.434	979.024	964.355	956.984	949.325	947.913	884.444	895.556	945.794	876.934	859.214	915.191	916.298	846.69	775.844	876.058	934.109	877.684	873.659	736.852	770.288	863.165	886.213	1014.19
21	813.007	824.621	840.315	838.287	854.607	833.542	825.89	804.195	822.534	830.556	850.035	851.028	844.266	855.786	868.913	868.986	857	865.576	844.296	886.037	889.704	858.821	859.143	860.647	836.783	852.376	879.453	883.222	822.705	850.922	848.451	738.549	884.669	893.582	865.827	845.352	801.745	857.143	818.783	652.011	701.959	820.238	705.559	707.101	702.31	777.323	774.29	898.383	911.364
23	724.307	724.428	735.644	730.488	737.086	749.406	729.212	761.752	727.758	736.595	726.212	725.542	760.51	722.47	732.195	741.111	735.767	736.626	741.327	737.086	727.939	735.276	746.429	726.667	760.981	738.951	716.677	728.061	731.372	729.636	714.464	653.716	665.083	691.098	709.763	669.139	672.921	673.399	594.332	551.743	540.563	626.797	624.764	532.556	549.269	595.446	596.542	673.567	680.199
23.4	778.247	780.812	734.202	740.772	740.864	753.899	753.344	749.25	749.312	783.987	756.447	753.459	768.686	748.312	759.652	767.197	750.688	744.907	744.814	743.447	749.969	755.975	759.177	781.883	816.689	799.899	814.797	762.484	749	792.533	726.606	756.101	794.702	774.065	748.875	738.488	750.875	768.558	724.789	782.81	781.623	805.067	759.241	789.605	780.817	790.658	725.663	849.929	844.648
26.6	851.986	782.68	792.303	823.767	842.606	839.93	817.959	848.085	826.931	769.038	839.58	850.426	871.449	867.428	896.269	878.431	888.259	909.167	864.64	901.654	915.534	878.713	914.508	843.873	858.929	819.007	852.376	885.593	934.767	900.902	928.062	830.034	900.94	935.859	893.741	879.779	894.142	1036.24	944.797	893.731	794.145	836.434	837.847	944.683	849.895	862.862	821.905	960.847	926.202
26.8	911	823.904	847.183	854.429	828.345	824.897	859.784	851.241	843.077	834.021	885.993	922.846	955.88	972.661	905.682	866.691	874.088	849.291	858.143	902.368	913.817	978.984	861.942	846.972	878.676	818.277	840.845	842.5	845.833	870.906	839.476	662.486	747.906	727.394	722.922	747.05	721.265	740.957	563.779	600.925	665.417	724.096	662.072	684.943	668.333	677.401	781.299	835.105	836.91
28.2	859.071	852.801	856.036	857.679	876.35	892.463	903.722	850.461	898.097	900.038	902.481	931.085	957.48	953.294	912.841	904.394	862.41	869.783	847.289	853.857	856.596	857.286	862.302	858.669	872.717	828.862	852.964	858.536	853.972	877.007	878.272	764.268	808.087	919.538	867.698	890.485	870.29	862.662	730.854	662.61	667.877	727.273	714.97	730.689	676.486	714.137	801.376	868.309	875.839
30.7	772.581	798.833	857.536	871.377	862.626	874.453	823.082	789.638	819.932	807.282	828.448	886.741	888.889	872.029	792.285	764.904	771.314	818.253	821.849	783.149	756.835	778.539	795.099	800.5	793.046	786.438	849.823	908.068	826.233	788.388	753.459	703.246	804.497	801.833	764.268	789.441	789.572	768.494	703.235	776.968	779.675	764.013	739.599	734.755	729.606	708.166	740.062	864.964	849.929
31.1	845.106	884.522	857.143	851.418	806.342	819.555	854.255	898.711	878.394	903.485	878.504	853.936	870	874.088	891.642	898.545	952.738	859.357	872.08	962.64	913.282	898.433	925.543	807.534	894.254	916.145	931.085	839.65	823.664	813.673	848.881	867.956	886.691	918.808	961.08	1013.5	772.258	703.041	750.093	844.291	893.37	784.007	821.164	859.892	865.827	1001.54	962.823	1056.03	948.831
31.4	839.72	847.021	820.24	816.667	820.377	826.517	820.544	825.138	832.292	857.828	829.828	833.715	832.326	865.108	853.321	835.208	852.305	871.957	860.144	876.934	871.377	892.575	812.466	796.3	848.345	839.895	845.352	826.897	858.179	837.378	765.605	731.524	778.279	745.342	727.727	715.988	714.673	719.521	645.349	706.647	672.697	726.939	651.027	652.283	652.732	735.706	724.639	782.614	783.766
31.872	708.934	695.723	669.972	662.983	690.69	651.685	659.423	677.571	687.143	696.424	770.952	688.324	621.14	636.702	693.098	695.912	683.543	694.624	716.198	675.365	667.778	693.15	708.018	677.191	674.326	719.307	691.667	732.256	721.317	702.412	731.677	602.975	592.935	631.105	593.005	670.028	658.379	653.967	465.409	478.606	550.046	502.866	500.879	518.168	539.505	610	660.577	694.48	689.77
33	792.98	776.194	831.319	850.035	828.333	857.893	850.426	846.62	787.632	849.12	877.883	917.5	944.213	946.614	900.226	814.088	780.974	813.605	777.63	800.3	817.075	804.195	822.911	821.678	783.137	812.095	806.074	829.69	807.669	808.658	787.829	733.293	857.964	848.191	811.554	835	880.257	869.13	843.627	860.143	838.322	849.149	824.11	902.895	832.083	834.375	825.759	860.25	821.712
33.4					792.434	805.55	774.129	760.253	752.736	744.938	769.423	781.364	774.903	784.641	831.424	790.757	762.389	787.059	795.762	849.397	827.655	808.277	773.29	746.366	771.474	803.725	812.736	833.785	821.438	824.138	760.19	734.665	821.233	810.743	754.403	753.994	847.553	779.838	703.889	748.469	734.116	785.954	726.848	729.091	710.947	700	692.241	790.395	815.204
33.5	885.625	818.322	841.049	815.034	826.276	813.412	807.685	827.966	851.312	863.406	858.714	850.993	816.769	788.289	839.86	852.34	850	865.719	835.069	854.429	842.43	816.047	889.407	870.912	896.828	888.037	956.786	893.843	833.438	917.061	834.895	784.379	862.95	901.679	898.383	851.596	878.897	822.363	829.552	744.224	787.614	800.604	759.182	784.118	767.788	782.288	763.726	846.69	920.763
33.5							997.076	1012.06	1035.78	1095.13	1053.7	1056.9	1040.87	1040.6	1036.64	1041.39	1041.09	1041.09	1049.39	1073.11	1041.42	1026.11	1034.53	1035.34	1036.96	1021.91	999.5	993.14	1012.29	1008.03	1013.94	886.875	884.889	1020.08	1055.09	989.711	957.28	967.218	1031.03	1008.53	826.172	937.031	939.023	960.6	959.96	944.685	929.419	744.627	731.341
27.607	822.474	806.345	817.017	812.365	810.966	828.139	829.106	826.538	834.125	841.295	846.568	853.926	855.027	857.376	852.364	842.812	838.04	842.864	838.706	856.081	850.659	846.497	842.901	829.271	841.573	838.609	847.869	846.537	834.936	839.909	825.025	751.883	802.781	832.938	810.564	806.226	801.253	807.035	746.722	730.982	740.124	774.662	741.88	756.849	730.39	764.106	769.887	842.347	838.869
5.10958	68.1675	57.7711	65.4695	63.6354	53.7733	78.3716	83.4246	74.9643	91.7837	96.8639	81.2636	93.2082	100.24	103.642	81.7402	81.7295	93.7373	85.2702	82.4172	97.4465	93.8689	85.6076	82.913	84.9579	81.5741	77.087	83.8963	72.4166	76.0328	76.8764	83.2441	79.7218	87.9492	103.105	110.543	102.641	88.5553	103.666	138.404	130.687	100.307	104.991	104.178	126.461	109.577	107.425	93.3673	92.2913	89.8444
1.23926	18.2185	15.44	17.4975	17.0073	13.8842	19.5929	20.2334	18.1815	22.2608	23.4929	19.7093	22.6063	24.3118	25.1369	19.8249	19.8223	22.7346	20.6811	19.9891	23.6343	22.7665	20.7629	20.1094	20.6053	19.7846	18.6963	20.3478	17.5636	18.4407	18.6453	20.1896	19.3354	21.3308	25.0067	26.8106	24.8941	21.4778	25.1428	33.5678	31.6964	24.3281	25.4639	25.2668	30.6713	26.5763	26.0543	22.6449	22.3839	21.7905
17	14	14	14	14	15	16	17	17	17	17	17	17	17	17	17	17	17	17	17	17	17	17	17	17	17	17	17	17	17	17	17	17	17	17	17	17	17	17	17	17	17	17	17	17	17	17	17	17	17
34.6	907.348	910.985	885.746	888.75	925.116	911.818	932.188	892.667	907.197	884.89	868.406	839.126	860.324	814.595	881.544	862.014	862.014	904.286	883.897	852.964	842.133	818.116	817.279	861.464	854.179	831.042	925.5	915.992	924.115	862.374	771.935	799.106	756.234	715.714	777.078	769.872	757.327	786.974	649.459	753.679	760.538	867.101	681.847	743.519	822.194	762.197	836.076	872.226	834.062
34.9															843.978	805.604	796.093	834.825	863.849	832.292	864.388	883.088	815.034	772.212	785.425	771.387	795.265	812.027	845.493	819.486	747.236	670.503	738.364	727.939	699.331	699.152	769.776	754.748	689.799	645.081	666.583	640.508	566.769	539.865	566.722	602.412	630.711	842.343	842.676
35.7					808.02	826.268	795.509	770.192	779.156	813.75	818.116	786.471	814.898	810.034	795	790.362	787.961	778.766	779.318	754.623	738.19	754.182	740.278	749.188	774.355	806.107	791.316	793.51	768.397	740.278	763.471	693.844	723.554	738.098	697.645	669.302	632.737	674.017	627.984	584.659	557.721	675.983	657.198	568.626	557.269	607.69	652.745	736.779	758.481
36	882.426	852.163	885.296	904.699	906.692	939.291	900.41	859.137	876.423	865.377	887.192	887.192	887.192	887.192	887.192	887.192	887.192	887.192	887.192	887.192	887.192	887.192	887.192	899.173	912.955	897.707	901.903	896.09	939.57	882.537	899.216	1170.39	1355.19	1105.14	855.115	798.2	793.257	850.674	823.704	1014.11	810	1026.38	967.222	893.303	819.384	832.569	850.993	923.626	895.301
36.1																1033.15	1073.53	1098.67	1046.7	1099.91	1066.37	1063.04	1025.3	1026.92	1085.27	1021.54	1059.25	1070.13	1043.57	1036.74	1055.61	937.031	888.741	1004.33	1029.74	1039.22	1039.61	1007.69	963.992	761.551	729.878	790.948	832.622	780.26	712.917	780.097	820.479	839.86	1018.43
36.7			838.322	848.908	829.618	858.786	832.986	837.832	839.266	885.515	871.679	840.979	850.887	876.569	838.916	848.44	855.532	815.17	876.277	820.616	844.718	816.327	841.678	848.298	857.821	844.437	837.692	820.85	849.858	858.429	783.562	797.567	824.11	802.45	752.062	820.822	874.674	818.596	803.49	690.057	958.984	744.317	890.261	742.075	775.691	795.667	881.917	1166.62	1065.73
36.9	874.562	877.628	916.221	926.077	930.612	832.639	851.099	880.037	861.964	939.219	878.934	840.664	851.064	767.34	819.626	796.233	834.306	868.37	875.036	899.925	919.808	967.984	956.587	901.429	982.008	924.423	941.181	894.627	848.838	859.712	880.036	795.833	912.576	966.371	901.917	890.37	851.135	867.754	748.156	929.316	871.226	813.398	755.57	773.613	825.346	792.5	799.667	1048.22	994.125
37	763.025	749.844	765.637	814.116	756.195	807.852	856.964	797.9	755.535	752.327	811.655	754.119	788.072	767.949	791.457	776.968	741.759	756.804	777.742	798.767	807.416	814.286	757.627	802.633	774.903	745.87	768.376	812.993	793.125	784.836	710.148	615.641	652.283	669.777	669.472	658.022	654.344	662.473	643.71	523.843	486.972	527.654	565.755	536.317	491.496	515.862	554.447	690.402	754.56
37.958								1335.96	1318.04	1309.45	1310.48	1325	1253.63	1260.1	1314.18	1346.35	1278.83	1283.76	1273.84	1299.24	1302.07	1260.79	1355.11	1317.97	1266.21	1240.62	1272	1213.99	1266.17	1370.23	1302.61	1134.53	1229.02	1254.06	1228.16	1161.84	1234.9	1333.61	1253.07	1070.8	1301.41	1335.28	1323.68	1177.55	1247.81	1274.84	1291.45	1338.78	1367.73
40	1031.29	988.484	1043.91	1055.44	1034.96	1100.69	1151.15	1088.5	1071.52	1094.73	1075	1072.9	1103.94	1100.73	1112.22	1064.34	1123.54	1090.64	1099.77	1065.4	1059.25	1054.52	1110.19	1117.5	1047.63	1032.37	1006.79	1005.63	1020	1045.83	1030.17	846.937	934.102	1015.59	969.718	968.79	966.734	1014.75	885.404	971.129	979.139	967.984	831.319	860.971	871.703	929.574	991.148	1093.62	1073.21
40.3	972.581	900.602	943.425	997.934	994.208	1056.4	1029.19	987.09	993.264	1077.21	1021.58	1055.79	1048.86	1044.7	1010.42	918.282	966.653	1054.3	1021.92	1034.7	1023.08	970.363	965.242	953.81	940.352	905.985	976.748	989.876	1031.41	1061.24	1044.39	874.197	834.757	885.889	931.977	819.452	922.654	1027.91	773.065	711.657	710.947	875.912	812.109	744.845	741.543	850	780.98	968.871	988.471
45.16	906.42	930.814	909.091	900.602	797.033	963.96	963.427	933.217	906.25	957.222	942.913	953.175	883.676	888.407	866.957	898.881	919.308	913.182	845.317	967.177	951.111	965.605	907.273	990.41	998.333	962.2	953.8	967.258	1035.04	1016.95	936.289	1013.74	733.589	828.897	800.8	783.595	845.352	979.39	835.49	579.638	625.573	841.444	778.226	720.452	708.088	868.659	878.504	998.25	1050.57
47.23	960.565	972.46	945.906	960.8	962.823	969.324	894.366	909.659	934.109	925.891	955.556	967.379	959.24	958.76	974.268	996.529	966.573	896.157	959.68	940.827	932.558	906.667	961	972.823	896.955	953.254	967.54	948.071	949.087	982.418	815.507	753.019	757.453	820.788	784.901	729.091	763.631	827.241	857.714	593.02	583.18	687.829	804.128	658.434	781.429	837.727	859.357	854.179	1063.72
47.5				1161.94	1210.86	1148.29	1176.91	1195.8	1102.71	1223.02	1225.26	1147.36	1175.14	1212.12	1234.29	1208.38	1156.78	1228.2	1152.84	1239.59	1177.79	1269.05	1198.4	1206.26	1120.05	1051.14	1123.55	1102.11	959.56	1025.98	902.932	785.523	765.513	863.022	848.662	821.233	866.812	955.873	828.31	932.364	997.625	1008.28	892.425	921.031	949.405	989.711	948.11	1080.81	1115.28
49	818.946	820.514	815.034	860.464	858.561	820.442	841.373	859.071	827.897	861.295	876.423	860.429	859.101	841.084	867.065	862.036	867.609	880	890.63	922.423	930.465	931.899	920.538	904.774	903.759	948.175	941.797	910.076	923.769	922.769	816.667	810.777	918.282	892.836	879.343	887.222	868.152	883.309	745.248	772.468	766.314	791.579	779.643	787.862	770.064	779.286	780.392	896.642	990
53	823.801	795.331	916.069	970.806	971.341	966.734	881.654	835.243	822.021	900.714	841.549	814.082	805.839	837.014	881.103	874.708	839.021	844.049	863.777	864.676	920.385	877.372	819.796	845.957	783.019	835.49	861.357	809.561	765.924	774.87	783.084	705.441	720.331	713.929	693.41	653.288	654.266	676.441	675.843	587.01	522.882	611.345	672.893	573.708	604.724	658.187	656.093	789.375	766.635
57.1	1103.67	1163.4	1186.73	1229.02	1232.91	1209.44	1255.42	1051.71	1191.1	1222.27	1196.25	1170.98	1155.24	1163.03	1184.5	1164.85	1168.87	1120.93	1088.6	1095.32	1171.94	1159.95	1159.09	1163.98	1154.38	1124.29	1262.86	1193.3	1190.1	1197.8	1177.94	970.894	1074.91	1060.93	1035.86	965.484	1007.48	1040.3	715.329	754.465	777.143	984.672	788.105	840.704	823.151	982.828	1042.41	1250.52	1212.45
41.4793	913.149	905.656	920.949	963.043	944.21	957.995	954.475	948.934	945.763	980.859	972.066	954.376	953.141	948.642	956.42	949.078	948.563	956.194	952.141	963.273	966.992	964.731	955.153	960.871	949.27	935.061	963.937	950.359	950.237	955.44	907.107	845.586	871.706	886.222	856.188	831.468	853.108	891.867	795.281	757.344	770.948	834.741	799.987	756.655	768.761	815.283	838.558	964.184	987.731
6.97758	98.966	112.154	109.442	122.489	142.572	129.073	144.046	157.683	160.577	165.824	159.323	166.135	153.048	165.655	166.377	164.145	156.531	158.368	139.129	154.686	148.465	152.353	168.255	160.202	146.294	130.229	147.949	132.018	139.046	163.24	165.445	155.858	190.706	161.755	149.674	141.284	153.782	170.319	150.596	169.838	206.676	193.896	173.904	161.722	173.454	176.176	174.338	179.615	166.635
1.69231	29.8394	33.8159	31.5932	33.9723	38.104	34.4962	38.498	40.7136	41.4609	42.8156	41.137	42.896	39.5168	42.7719	41.5944	39.8111	37.9645	38.4098	33.7438	37.5168	36.0081	36.9511	40.8079	38.8548	35.4814	31.5851	35.883	32.0191	33.7236	39.5915	40.1263	37.8012	46.2531	39.2313	36.3013	34.2665	37.2976	41.3085	36.525	41.1918	50.1263	47.0267	42.178	39.2233	42.0688	42.7288	42.2833	43.563	40.4148
17	11	11	12	13	14	14	14	15	15	15	15	15	15	15	16	17	17	17	17	17	17	17	17	17	17	17	17	17	17	17	17	17	17	17	17	17	17	17	17	17	17	17	17	17	17	17	17	17	17
[truncated: 53 more columns]

## Sheet: MAximum Slope
VO2	tm60	tm58	tm56	tm54	tm52	tm50	tm48	tm46	tm44	tm42	tm40	tm38	tm36	tm34	tm32	tm30	tm28	tm26	tm24	tm22	tm20	tm18	tm16	tm14	tm12	tm10	tm8	tm6	tm4	tm2	t0	t2	t4	t6	t8	t10	t12	t14	t16	t18	t20	t22	t24	t26	t28	t30	t32	t34	t36
20.427	581.351	1177.15	617.496	514.859	738.37	807.672	675.065	803.743	852.627	874.917	796.61	912.055	997.721	919.277	840.601	776.897	761.493	630.299	645.741	755.061	769.377	825.568	920.324	927.451	888.102	897.37	905.91	858.876	789.763	876.477	868.176	839.15	940.621	890.671	784.927	816.753	919.774	780.675	739.357	928.376	929.162	846.171	839.217	867.902	871.644	814.531	641.994	284.077	375.053
20.7	1046.33	1007.17	1000.23	950.652	1146.41	1155.97	1184.61	1191.49	1045.11	1114.4	1223.04	1240.44	1261.39	1229.66	1203.97	1236.33	1236.25	1233.16	1229.91	1241.14	1193.71	1249.01	1184.61	1036.07	1155.47	1155.75	1167.37	1074.96	1083.88	1077.88	1126.75	1494.91	1483.07	1413.5	1423.11	1503.01	1446.14	1330.86	1261	1919.28	1880.26	1333.19	1427.46	1589.36	1532.11	1506.01	1387.09	1310.57	1327.17
20.72						1423.77	1737.43	1927.4	1709.69	1620.44	1713.26	1734.21	1686.25	1622.42	1710.03	1757.34	1775.93	1785.58	1696.63	1642.66	1576.21	1757.75	1718.24	1616.8	1671.8	1680.81	1656.25	1602.19	1659.79	1619.08	1723.94	1754.57	2177.61	1881.1	1956.3	1909.39	1716.49	1697.88	1643.38	1946.19	2260.57	1911.93	1704.83	1626.43	2048.28	1871.58	1855.63	1553.12	1477.87
21	1177.05	1143.15	1033.62	1149.13	1089.38	1043.09	1075.47	1225.37	1240.93	1181.83	1153.82	988.943	1069.33	1131.62	1242.83	1162.17	1100.56	1019.34	1052.1	1057.64	1116.44	1032.61	931.3	926.022	952.161	1020.43	1054.82	1061.67	973.596	1011.36	947.937	1314.59	1069.09	1075.74	1059.88	1089.25	995.235	963.629	1126.92	1260.51	1346.31	1271.12	1272.19	1339.86	1233.56	1226.17	847.839	759.008	622.038
23	1185.52	1262.17	1495.98	1452.88	1327.15	1045.66	1167.18	1207.81	1220.02	992.301	1188.15	1177.74	1031.47	1073.56	1205.36	1336.22	1141.91	1137.07	1077.12	1381.5	1337.47	1335.03	1339.43	1129.28	1067.8	1249.19	1499.15	1310.56	1373.62	1412.62	1465.94	1600.06	1811.59	1767.98	1769.01	1720.88	1712.1	1693.1	1949.07	2556.72	2665.01	1947.08	1803.22	2300.96	2194.76	1826.94	1624.32	1512.61	1436.2
23.4	1451.14	1306.57	1295.95	1481.19	1328	1405.57	1386.45	1231.67	1309.09	999.915	1011.91	1150.81	1190.81	1210.98	1197.45	1277.75	1214.97	1087.78	1099.9	1098.66	1224.35	1150.16	1121.65	964.474	1194.55	868.899	1075.87	936.153	1105.45	1086.68	1433.46	1731.62	1373.75	1269.48	1250.53	1243.7	1435.43	1485.78	1872.49	2103.85	1926.19	1623.25	1823.66	1733.77	1723	1566.32	1470.95	1294.35	1261.27
26.6	1615.48	2262.44	1626.71	1728.79	1976.6	1563.76	1670.09	1635.1	1734.5	1888.22	1798.91	1679.01	1750.53	1949.47	1701.2	1564.72	1603.76	1625.21	1536.65	1345.53	1598.65	1519.35	1464.52	1456.73	1413.48	1483.74	1571.46	1776.24	2167.58	1961.07	1804.04	2447.48	3102.98	2527.11	1974.9	2314.63	2913.9	2765.78	2865.98	3298.37	2955.68	2557.64	2407.49	2811.3	2726.22	2813.59	2315.54	1711.01	1612.95
26.8	1143.62	1280.47	1302.46	1269.63	1344.65	1471.36	1460.73	1478.57	1076.48	1221.59	1120.26	1298.76	1107.09	1054.85	921	826.662	926.285	920.199	1020.32	929.707	1034.3	1033.52	891.835	894.423	1081.97	1149.32	1173.47	1287.18	1109.17	1343.01	1264.47	1431.7	1443.25	1585.13	1635.32	1659.61	1854.02	1837.09	1983.56	1855.07	1834.55	1833.23	2104.82	1755.66	1377.42	1432.75	1750.76	1650.57	1453.12
28.2	1175.94	1002.21	1078.44	1261.4	1331.17	1068.41	1021.43	1101.53	1152.37	1187.11	1100.86	1183.98	1172.38	1205.84	1205.81	1061.01	1073.09	1118.83	1148.54	1169.16	1133.94	1191.89	1169	1089.92	1207.38	1273.19	1212.12	1182.51	1170.01	1143.31	1198.68	1312.45	1324.88	1369.99	1446.4	1281.89	1234.13	1245.86	1261.18	1376.83	1271.3	1475.97	1453.52	1499.49	1383.9	1264.64	1107.02	823.144	819.657
30.7	2078.85	2094.01	2448.64	2545.45	2483.44	2405.88	2253.01	2116.42	2188.66	2286.81	2224.61	2255.93	2125.19	2089.89	2114.84	2149.48	2063.54	2061.39	1958.69	2018.23	2018.93	2076.1	2292.76	2327.07	2185.63	2215.08	2160.26	2286.64	2171.84	2280.39	2278.12	2957.75	2873.74	2667.41	2821	2271.36	2144.95	2351.21	3342.78	2714.17	2612.03	2653.04	2833.16	2573.4	2439.36	2477.04	2695.55	2333.49	2212.39
31.1	946.549	1137.99	1325.9	1206.46	1243.65	1462.97	1420.43	1254.52	1394.31	1228.35	1107.15	1167.29	1214.84	1334.18	1376.25	1397.17	1268.93	1229.8	1247.85	1371.78	1490.46	1495.43	1453.66	1092.36	1392.55	1394.17	1395.22	1378.69	1960.62	1517.31	1729.4	1958.2	3799.13	5147.25	2650.12	3872.01	3365.52	3316.84	3898.99	4113.06	3330.75	3291.6	4646.43	4253.12	2238.8	3501.83	3528.69	3264.8	2254.15
31.4	332.573	391.979	571.514	889.776	856.534	915.89	980.728	877.917	936.736	764.273	681.683	821.576	835.66	780.971	735.893	815.104	864.113	948.739	1156.83	940.847	1119.76	940.343	970.351	1349.69	1072.58	848.203	761.972	891.014	886.429	1099.99	1081.46	1728.17	1412.87	1475.27	1374.09	1386.72	1438.72	1471	1744.48	2147.45	2031.73	1774.79	1859.49	2260.52	2107.98	1520.3	1313.51	1081.42	1018.7
31.872	704.676	683.728	689.788	748.547	852.391	1200.3	1282.9	1027.76	960.309	961.919	995.483	1042.45	945.622	969.957	1044.58	974.8	1044.33	1279.58	1052.56	1115.72	1292.94	1260.02	1039.05	1064.87	1215.16	1040.22	1058.91	1088.66	1001.48	1072.27	1011.61	1505.95	1064.62	1180.75	1183	1399.59	1348.63	1258.67	1426.68	1368.77	1349.9	1413.95	1648.14	1344.08	1263.31	1334.74	1023.18	818.902	919.402
33	1556.34	1329.26	1045.88	1116.13	1137.98	980.643	1048.77	1085.72	1292.13	1136.99	1087.46	1137.12	1084.46	1048.75	1197.69	1170.02	1327.47	1131	1162.82	1215.14	1047.66	1095.42	1129.48	1259.07	1094.5	1171.01	1190.56	1165.93	1226.05	1260.11	1204.39	1707.31	1459.15	1315.86	1396.5	1359.15	1318.97	1446.39	1537.13	1877.69	1777.13	1593.94	1684.96	1812.63	1625.44	1486.64	1504.48	1322.81	1162.99
33.4					1106.32	1014.62	831.594	963.835	930.503	856.006	830.814	958.701	792.206	841.98	924.903	928.197	886.459	865.791	827.868	863.745	940.497	856.797	898.613	893.516	917.603	799.738	923.345	940.104	906.733	1053.2	988.614	1232.38	1136.92	1200.59	1272.66	1316.95	1261.89	1310.53	1295.93	1247.88	1216.96	1231.9	1263.29	1190.64	1129.22	1060.33	1063.13	1080.28	1097.67
33.5	1949.66	1773.92	2034.6	2095.03	2192.37	2080.19	1697.74	1676.62	1707.2	2170.13	2136.03	2104.13	2030.16	2010.3	1875.48	1436.74	1552.97	1537.42	1723.37	1570.96	1857.94	1759.58	1867.96	1461.41	1682.66	1527.8	1794.13	1561.93	1392.53	1539.76	1519.15	1904.9	1640.81	1745.96	1588.67	1606.08	1769.34	1939.55	1809.71	2152.17	1819.32	1419.83	1311.89	1669.34	1352.31	1198.31	1144.03	978.141	1170.4
33.5							2307.28	1873.54	1712.03	1683.99	1312.07	1449.86	1490.86	1414.3	1269.23	1397.23	1412.64	1358.46	1315.23	1266.39	1188.84	1200.37	1218.01	1237.4	1206.03	1225.09	1202.11	1134.8	1218.47	1153.46	1170.03	1433.98	1551.04	1447.51	1462.86	1499.24	1556.25	1463.13	1493.44	1481.48	1916.61	1556.92	1494.76	1526.56	1462.99	1457.53	1529.61	1608.3	1577.05
27.607	1210.36	1275.16	1254.8	1314.99	1343.63	1315.36	1364.76	1334.06	1321.34	1304.07	1263.65	1311.94	1281.53	1287.53	1280.42	1251.05	1250.28	1233.51	1232.48	1234.35	1290.67	1281.11	1271.22	1219.21	1258.79	1235.29	1282.53	1266.95	1305.71	1324	1342.13	1667.95	1745.01	1762.43	1591.13	1661.78	1672.44	1668.12	1838.36	2020.46	1948.44	1749.15	1857.56	1891.47	1688.84	1668.19	1576.67	1375.68	1282.24
5.10958	493.682	497.693	527.666	533.403	498.42	429.59	455.531	386.075	371.976	460.275	445.599	408.502	397.903	404.927	375.384	359.981	346.566	356.381	331.722	312.532	325.777	343.515	387.611	359.275	330.764	355.561	357.627	369.378	434.725	368.048	374.497	482.675	797.662	990.326	525.301	685.489	635.805	638.759	817.827	805.5	652.014	601.042	855.303	785.904	515.755	678.912	716.984	675.983	489.544
1.23926	131.942	133.014	141.025	142.558	128.691	107.397	110.482	93.6369	90.2175	111.633	108.074	99.0763	96.5057	98.2093	91.044	87.3082	84.0545	86.4351	80.4544	75.8	79.0126	83.3145	94.0096	87.137	80.2221	86.2363	86.7373	89.5873	105.436	89.2648	90.8289	117.066	193.462	240.189	127.404	166.255	154.205	154.922	198.352	195.362	158.137	145.774	207.441	190.61	125.089	164.66	173.894	163.95	118.732
17	14	14	14	14	15	16	17	17	17	17	17	17	17	17	17	17	17	17	17	17	17	17	17	17	17	17	17	17	17	17	17	17	17	17	17	17	17	17	17	17	17	17	17	17	17	17	17	17	17
34.6	865.061	889.189	872.881	894.007	839.357	811.813	794.195	909.563	861.735	889.103	975.435	941.322	844.144	930.723	865.654	834.388	833.763	823.602	849.596	807.836	810.441	809.788	814.939	799.186	731.879	744.306	660.462	552.687	569.962	582.288	887.271	1147.66	1226.8	1145.25	1166.9	950.122	932.553	951.539	1082.91	1117.73	1051.31	1035.28	1019.5	1020.1	798.791	894.318	872.681	892.058	819.667
34.9															848.92	949.302	914.132	876.965	845.791	824.951	784.755	738.838	783.231	742.359	664.431	657.129	582.801	581.824	538.958	499.315	556.174	651.559	590.08	534.752	625.209	658.889	616.622	606.126	1346.82	1205.11	693.85	714.765	951.788	1066.15	975.637	981.764	912.179	537.524	353.127
35.7					1159.4	1037.7	1057.06	1207.85	1263.64	1092.14	1066.14	1086.24	955.599	1025.28	966.848	1049.32	952.888	958.325	1199.14	1065.21	1038.91	1183.4	987.253	1009.27	1205.02	1400.23	1450.57	1374.41	1210.3	1448.7	1565.79	1692.55	1567.19	1589.72	1653.41	1422.91	1686.48	1769.72	1714.61	2731.32	2490.45	2036.98	1856.89	2014.69	2082.34	1604.32	1465.73	959.448	955.652
36	1004.74	1066.05	1223.55	1251.65	1227.77	1258.33	1165.6	1227.6	1181.53	1327.21	1193.4	1193.4	1193.4	1193.4	1193.4	1193.4	1193.4	1193.4	1193.4	1193.4	1193.4	1193.4	1193.4	1296.42	1528.66	1604.77	1811.45	1728.37	1571.47	1734.06	2154.32	2268.05	1534.16	1975.57	1770.35	1973.79	1697.79	1453.48	2133.23	1714.82	2354.72	2197.67	2217.17	2066.88	1916.59	1976.03	1756.94	1221.58	1439.89
36.1																1120.85	985.143	915.009	822.757	849.275	899.239	847	909.009	937.197	1009.91	783.385	953.575	912.044	942.261	1019.51	993.526	1093.05	751.8	844	832.974	818.44	791.713	789.05	572.54	1188.08	1493.46	1218.67	1005.94	1021.13	1321.95	1319.21	1138.68	897.993	834.703
36.7			581.664	576.12	602.347	510.107	520.444	602.573	559.203	493.11	634.62	693.133	689.007	645.036	771.867	746.44	739.695	675.408	633.759	579.342	614.359	612.585	574.427	608.426	661.607	722.845	665.86	651.966	694.667	643.629	553.85	520.64	478.459	337.201	349.725	426.541	410.645	363.767	318.242	755.374	1092.12	670.106	1117.49	1005.48	920.244	383.047	319.977	193.514	172.073
36.9	884.358	872.482	854.42	801.931	845.612	973.917	941.688	944.375	1035.93	965.359	1060.48	1129.27	1075.57	1105.74	1185.39	1138.88	1280.56	979.819	971.912	1055.19	1031.96	1244.65	1057.37	1066.8	1139.08	1370.8	1268.08	1389.7	1218.52	1068.2	1214.13	1400.13	1344.48	1374.25	1659.8	1568.58	1448.58	1493.8	1685.96	2776.9	4353.96	3045.02	1736.08	1750.04	1699.24	1181.62	1400.28	1191.83	1101.41
37	1001.81	1022.24	977.51	911.653	907.208	946.45	925.086	1030.71	1006.56	993.094	962.358	1020.55	932.51	920.981	972.695	939.594	968.494	955.044	939.342	858.52	842.497	860.735	900.538	939.227	903.065	966.137	1037.97	1012.54	897.967	880.914	852.331	1109.08	1059.27	1006.27	1064.78	1288.46	1311.68	1317.89	1304.71	1827.37	2050.27	1517.3	1272.61	1447.5	2066.57	1552.26	1080.18	1024.14	908.78
37.958								939.337	867.38	787.209	923.306	1002.67	1072.83	937.01	1108.1	1141.66	1190.06	1155.99	1079.81	990.141	982.63	920.547	936.337	984.143	1027.98	1010.88	1011.18	1020.86	1002.39	993.114	1059.92	989.972	1073.29	1082.71	1028.17	1064.77	1123.53	1160.46	1107.67	1040.88	1479.72	1437.43	972.967	1042.91	1457.62	1197.45	794.183	424.8	781.136
40	1013.16	883.344	735.165	695.327	679.026	750.385	768.092	851.573	866.089	862.009	819.874	811.955	800.055	888.312	852.12	952.363	775.311	874.773	877.118	885.312	1028.82	971.395	823.602	842.222	869.763	861.603	887.8	917.134	942.644	941.447	919.581	1240.88	1323.98	1266.5	1271.98	1233.23	1128.67	1137.04	1423.96	1531.32	1403.06	1107.89	1462.13	1357.91	1286.67	1186.47	1219.07	1048.14	1024.79
40.3	815.992	892.692	969.449	936.331	1083.89	1213.23	998.176	1059.25	1069.49	1322.53	1225.22	1255.25	1240.74	1156.85	1143.92	959.481	1033.37	1229.97	1165.4	1060.73	1115.85	1224	1132.65	1116.24	1183.99	1221.77	1323.24	1347.29	1237.68	1276.76	1198.39	1435.29	1260	1106.21	1339.47	1201.49	1294.92	1287.29	1521.81	1728.96	1492.79	1286.83	1270.25	1304.44	1269.21	1147.58	1037.02	949.008	925.521
45.16	780.875	802.705	1005.28	1026.14	1166.29	1347.49	1166.75	1076.13	1163.41	1221.8	1192.17	1213.49	1217.25	1206.58	1080.11	1028.65	935.192	1025.58	1169.1	1132.89	1001.56	897.75	1074.69	1091.63	914.275	773.8	1078.64	1038.67	919.724	1082.21	1106.62	1198.65	1814.74	1742.77	1785.45	1788.77	1741.04	1645.18	1745.42	2306.36	2223.31	2098.74	2187.73	2233.41	2306.42	2059.54	1545.87	1284.78	1223.64
47.23	1015.63	1020.54	982.024	981.44	1043.74	912.135	1007.92	1053.7	1147	1164.05	1106.52	1076.45	1083.79	1144.34	1093.72	1184.36	1067.96	1156.43	1130.99	1103.54	1104.78	1166.95	1148.58	1161.62	1197.56	1125.79	1084.69	1065.66	1098.45	1117.51	1153.62	1267.11	1358.4	1364.12	1362.08	1325.85	1321.73	1020.18	997.864	1483.94	1734.73	1713.11	1207.7	1311.44	1239.85	1155.97	1061.28	1067.91	1088.4
47.5				929.65	812.677	805.267	772.294	803.23	849.294	901.49	998.643	1029.53	859.174	1173.47	1097.94	1042.56	1007.4	1033.76	960.481	984.01	1084.44	1023.55	1065.63	1111.73	1107.1	1147.64	1264.77	1268.15	1314.55	1634.61	1750.74	2212.25	2677.88	2084.88	1971.39	2007.11	1585.22	2344.45	2641.88	2390.86	2152.07	1911.05	1911.81	1873.81	1559.43	1311.09	1028.49	915.712	984.241
49	899.701	914.247	930.238	940.529	893.475	882.503	908.183	922.25	900.531	862.144	880.664	759.85	786.007	782.329	722.645	802	808.493	834.86	834.289	726.992	722.062	674.891	681.938	779.88	812.632	815.675	734.906	678.863	707.646	795.254	909.776	971.784	852.206	942.724	981.044	957.163	983.993	936.051	1228.19	1049.08	955.244	941.428	995.156	893.724	815.827	794.597	958.124	995.522	921.115
53	1393.65	1201.58	1319.47	1535.48	1419.11	1305.4	1306.53	1174.04	1273.14	891.833	1126.7	1267.8	1315.03	1089.77	928.699	928.832	945.322	898.394	805.137	935.209	957.238	1073.63	1028.38	895.525	875.539	815.762	948.6	778.115	789.471	795.825	736.448	1009.66	882.94	946.726	1036.99	1101.28	922.755	1071.85	1029	923.221	1244.11	1047.72	849.41	1092.55	1103.51	1023.9	973.995	889.164	996.269
57.1	1248.3	1291.81	1333.27	1463.13	1403.04	1331.42	1326.73	1269.12	1153.72	1287.45	1230.39	1280.84	1131.47	1233.39	1171.05	1202.31	1101.8	1066.9	1357.08	1201.8	1158.4	1158.03	1236.74	1286.34	1119.47	1114.08	1108.06	1240.52	1117.32	1279.44	1258.35	1600.76	1533.38	1643.53	1723.88	1741.86	1714.24	1630.49	2276.74	2181.11	2207.65	1932.63	2140.54	2130.62	2113.81	1791.07	1765.93	1597.47	1404.97
41.4793	993.025	986.989	982.077	995.645	1005.93	1006.15	975.625	1004.75	1013.24	1004.04	1026.4	1050.78	1013.11	1028.88	1000.19	1012.61	984.294	979.661	990.301	956.139	963.021	976.537	961.689	980.483	997.175	1008.04	1051.33	1032.87	986.705	1046.63	1110.05	1282.89	1254.65	1234.54	1271.98	1266.43	1218.36	1234.02	1419.5	1644.26	1792.52	1524.27	1422.07	1448.99	1466.69	1268.25	1137.09	946.506	937.375
6.97758	184.402	151.375	223.282	275.174	250.744	253.841	222.978	179.326	195.318	231.962	167.164	185.544	190.428	172.857	154.243	140.259	150.987	148.873	190.552	170.346	161.916	201.726	183.571	190.497	226.873	274.81	314.083	328.255	278.213	348.178	411.967	465.737	517.531	472.777	449.225	448.038	404.542	472.811	588.39	639.297	851.423	624.129	481.932	461.757	488.18	428.251	364.514	328.225	315.588
1.69231	55.5992	45.6412	64.4558	76.3195	67.0142	67.8419	59.5933	46.3018	50.4308	59.8922	43.1616	47.9073	49.1684	44.6315	38.5608	34.0179	36.6196	36.1071	46.2157	41.3149	39.2705	48.9257	44.5224	46.2024	55.0248	66.6512	76.1763	79.6134	67.4765	84.4455	99.9166	112.958	125.52	114.665	108.953	108.665	98.116	114.674	142.705	155.052	206.5	151.374	116.886	111.992	118.401	103.866	88.4077	79.6062	76.5412
17	11	11	12	13	14	14	14	15	15	15	15	15	15	15	16	17	17	17	17	17	17	17	17	17	17	17	17	17	17	17	17	17	17	17	17	17	17	17	17	17	17	17	17	17	17	17	17	17	17
[truncated: 53 more columns]

## Sheet: CO
VO2	tm60	tm58	tm56	tm54	tm52	tm50	tm48	tm46	tm44	tm42	tm40	tm38	tm36	tm34	tm32	tm30	tm28	tm26	tm24	tm22	tm20	tm18	tm16	tm14	tm12	tm10	tm8	tm6	tm4	tm2	t0	t2	t4	t6	t8	t10	t12	t14	t16	t18	t20	t22	t24	t26	t28	t30	t32	t34	t36
20.427	4.87544	6.09697	3.63333	3.40148	3.82174	4.044	4.08505	4.08404	4.28662	4.06389	4.07808	4.09448	4.29796	4.67703	4.14895	4.19589	4.31667	3.95208	4.27211	4.27279	4.20548	4.0363	3.99459	4.18333	4.15918	3.82397	4.04387	4.0268	2.77566	3.73355	3.85068	4.47305	4.59053	4.34129	4.01879	4.06724	4.22378	3.75188	3.74094	3.80269	3.55389	3.58824	3.376	3.17746	3.49574	3.1322	2.47375	2.25385	2.5
20.7	5.01639	5.18077	4.87055	5.25484	5.40458	5.47533	5.39333	5.67039	4.88333	5.58212	5.27677	5.34106	5.54324	5.26831	5.62973	5.29507	5.30993	5.36013	5.33056	5.45385	5.15	5.05	5.354	4.29732	4.71757	5.03919	4.85135	4.95274	5.01678	4.96875	4.85139	6.36646	6.50875	6.16164	6.33	6.42244	6.97532	5.86319	6.0351	7.67442	6.84088	6.23217	7.12208	6.93758	7.20253	6.44966	6.95556	5.3723	5.20676
20.72						8.06195	8.19008	7.19924	6.69462	6.83333	6.71532	6.76281	6.53629	6.51475	6.61628	6.85039	7.3918	7.64508	7.52295	7.06777	7.0157	6.75781	6.74365	6.37377	6.25952	6.18361	5.8626	6.00565	6.21349	6.2627	6.24252	7.23407	7.52	6.02222	7.17299	8.23357	8.35344	8.51069	9.9338	9.45325	5.89416	5.44961	5.89265	5.14783	5.87963	5.46795	5.58129	6.63309	5.89407
21	5.33986	5.58483	5.63287	6.03497	6.27214	6.34931	6.04452	5.99732	6.58014	6.27917	5.98652	5.77589	6.14895	6.58143	6.48478	6.43116	6.15286	6.01511	6.28521	6.24296	6.28	5.83929	5.775	6.25612	5.84476	6.22057	6.04672	5.83185	6.43493	6.31489	5.4831	5.69938	6.60221	5.4306	5.34173	5.50282	5.72483	5.355	6.03556	5.19293	4.78947	5.2551	5.35824	4.90769	5.18596	4.94129	5.22903	5.71203	4.36288
23	6.21325	6.28675	6.42822	6.53902	6.9184	6.3225	6.47636	6.14968	6.26545	6.0865	6.46	6.48253	6.14522	6.41506	6.15549	6.06358	5.98896	6.0184	6.0821	6.35276	6.19697	6.11227	6.31491	6.01576	5.9943	6.31235	6.55988	5.88	6.19512	6.1497	6.11429	6.75246	7.83757	6.68382	6.49053	7.14167	6.7691	6.78764	7.32723	6.45	6.78694	6.3	6.14346	7.05067	6.23151	5.6901	5.44826	6.22753	5.45
23.4	5.94221	5.5987	6.10429	6.17778	6.01852	5.72767	5.72063	5.8875	5.66937	5.78627	5.8327	5.71006	5.6891	5.60437	5.81266	5.68471	5.65188	5.89255	5.66894	5.94783	5.9425	5.58553	5.95253	5.81623	5.525	5.40473	5.59324	5.7051	5.45313	5.41513	5.90303	5.8805	5.45099	5.36129	5.45625	5.86914	5.61187	5.62115	5.89458	4.87778	5.24351	5.06846	5.12405	4.81645	4.75098	4.5125	5.8747	5.09504	5.04225
26.6	5.92553	6.28889	6.23487	6.47055	6.64014	6.08951	6.4585	6.31348	6.49862	7.03141	6.51958	6.31277	6.37754	6.26522	6.10149	6.06642	6.0963	6.07348	6.16259	5.8218	6.06336	6.04191	5.83636	6.26761	5.99714	6.1363	6.08723	6.11037	5.50465	6.02782	5.92403	6.27724	5.33233	5.73125	5.73407	5.59191	6.25075	5.70177	5.71545	5.04104	5.91974	6.21678	6.175	5.14286	4.44545	4.53043	5.42381	5.8121	6.14651
26.8	7.21	7.74452	7.30141	7.225	7.58069	7.68288	7.17194	7.41418	6.65315	7.28042	7.33824	7.49308	6.6944	6.73468	6.73485	7.13885	7.39124	7.61418	7.55571	6.47143	7.1458	6.64959	7.41511	7.25282	7.56691	7.76486	7.16127	7.19507	7.42609	7.19783	7.23706	9.21602	8.48625	8.62727	8.38976	7.90497	8.72831	7.97901	8.11549	6.6685	5.71722	5.51506	5.14199	4.92457	5.69778	5.78079	7.26688	6.1014	6.32361
28.2	5.765	5.67305	5.80714	5.85786	5.90949	5.86493	5.7203	5.99078	5.81866	5.74211	5.66015	5.67519	5.4704	5.60794	5.80455	5.68561	5.8295	5.70362	6.06127	6.09357	5.89787	5.90929	5.80144	5.82158	5.82536	6.24621	5.86929	5.92643	5.96525	5.76861	5.84779	6.14713	6.24765	5.95231	6.27986	5.7306	5.55362	5.86978	6.49573	5.35934	5.15475	5.63879	5.7869	5.56048	5.708	5.35298	5.60201	5.33165	5.22263
30.7	8.44774	7.82067	7.195	7.06304	7.04101	7.0438	7.18288	6.61711	6.72466	6.7349	6.46552	6.29778	6.45185	6.47609	6.93907	6.95987	6.75449	6.82055	6.74726	7.05	6.38165	6.03896	6.04702	6.086	5.84371	5.76078	5.83191	5.70985	6.29384	5.65197	6.02516	7.18947	6.62752	6.29933	6.45159	6.19276	6.29539	6.06538	6.45294	5.36581	5.38766	5.83376	6.01667	5.8865	5.63152	5.31775	6.12531	5.64892	5.47305
31.1	4.02746	5.03603	5.83571	5.74894	5.61208	5.66712	5.8305	5.51443	5.52336	5.46061	5.41022	5.37589	5.53986	5.50292	5.39478	5.58433	5.47143	5.45	5.3292	5.764	5.59542	5.28731	5.40698	5.1726	5.42761	5.6	5.4938	5.72378	6.58767	6.81088	6.08252	6.33869	5.40662	6.14154	5.7416	6.08376	7.03032	5.96316	6.00932	5.97589	5.66667	5.1245	5.54452	5.02014	5.64676	5.78417	4.70645	4.37155	5.01935
31.4	3.66434	4.02624	4.65685	5.07279	5.18219	5.2269	5.38163	5.39103	5.47222	5.11414	5.15103	4.94792	5.16458	5.20935	4.97857	5	5.14539	5.47899	6.12662	5.60219	5.95652	5.27239	5.75608	6.42	5.72535	4.78112	4.30141	4.76414	4.66857	5.35175	6.03822	8.41159	6.98182	7.1323	7.95939	8.13234	8.47083	8.05269	9.97581	10.0659	10.4067	7.62	9.05351	10.2196	9.2377	6.7454	7.00964	6.59281	6.11753
31.872	3.89118	3.44104	4.33687	4.5453	4.40517	5.87772	5.77088	5.25028	5.06114	5.07907	5.17483	5.82428	6.25596	6.25479	5.76748	5.18176	5.12171	5.7948	5.13054	5.74551	5.49	5.13179	5.02012	4.73258	5.11573	4.78855	4.74483	4.66829	4.63054	5.01059	4.74756	6.272	6.38507	6.21579	6.28473	5.78436	5.96758	5.70489	6.85253	6.15179	5.79358	6.38159	6.50251	5.92543	5.96351	5.51015	5.38626	4.58786	5.23563
33	4.47682	4.48839	4.36111	4.32183	4.43819	4.04071	3.8773	4.11479	4.37895	3.71197	3.70438	3.67692	3.72992	4.03701	4.44135	3.90338	3.87208	4.20272	4.79935	4.54267	4.37415	4.59597	4.58288	4.61575	4.85621	4.58041	4.61141	4.60276	4.62635	4.7	4.76513	5.2878	4.89571	4.98511	4.89662	4.79583	3.99118	2.97174	3.82465	3.43714	3.55664	3.72766	3.76301	3.59173	3.59514	4.03125	4.03793	4.23357	4.50616
33.4					4.20592	4.172	4.09032	4.37215	4.38616	4.17267	4.29744	4.45649	4.10194	4.34052	4.41389	4.50329	4.7758	4.56536	4.36755	4.36383	4.6269	4.24595	4.44839	4.57205	4.49423	4.15973	4.31757	4.39375	4.37329	4.45448	4.7557	5.33171	4.51096	4.32905	4.42956	4.62956	4.48582	4.51169	5.25029	4.61937	4.12317	4.36908	4.49576	4.22788	3.8716	3.9462	3.99943	4.69276	4.31429
33.5	6.09118	6.0774	6.2049	6.1551	5.91586	5.81959	5.64631	5.62966	5.65461	5.81884	5.86429	5.7078	5.77143	5.64539	5.49091	5.30567	5.41986	5.43165	5.46597	5.41857	5.65282	5.36351	5.16815	5.18686	5.22761	5.31407	5.16349	5.15373	5.40139	5.06565	5.37622	5.27712	5.67698	5.48731	5.2188	5.38156	5.575	5.30753	5.2469	4.77267	4.32614	4.42483	4.50126	4.56993	4.42308	4.37778	4.29936	5.02817	4.73817
33.5							6.86102	5.82437	5.23793	5.18608	5.034	4.90177	4.83391	4.64914	4.6	4.96522	5.09391	4.81478	4.51391	4.49459	4.34224	4.48034	4.4431	4.52759	4.5087	4.49068	4.595	4.73058	4.58644	4.59832	4.51695	6.14706	5.48148	4.52203	4.21842	4.45537	4.9744	4.79516	4.71966	4.80756	6.33034	4.67344	4.69062	4.7544	4.524	4.46378	5.59302	5.73975	6.24329
27.607	5.49189	5.66745	5.61451	5.70489	5.69108	5.84162	5.87656	5.73061	5.63465	5.64491	5.58642	5.57863	5.57368	5.63435	5.61852	5.57737	5.63434	5.69609	5.7307	5.6886	5.66573	5.43519	5.53296	5.50576	5.47582	5.44748	5.36087	5.37535	5.42078	5.49898	5.51537	6.37069	6.14956	5.84848	5.90675	5.99529	6.17539	5.81249	6.33094	5.86565	5.61715	5.37759	5.5699	5.4036	5.38182	5.06085	5.35369	5.26085	5.16448
5.10958	1.32259	1.2329	1.0977	1.08	1.12166	1.15862	1.15713	0.936709	0.8465	1.03406	0.978619	0.971949	0.89078	0.845205	0.861029	0.938097	0.956136	1.02335	0.9858	0.866331	0.883585	0.794788	0.880689	0.908922	0.820465	0.984809	0.875092	0.800534	1.10344	0.903078	0.832661	1.1641	1.13393	1.06865	1.21837	1.2518	1.42437	1.44922	1.7595	1.79409	1.58152	1.03506	1.3237	1.59349	1.41041	0.940894	1.21002	1.05914	0.942581
1.23926	0.353478	0.329507	0.293374	0.288642	0.289612	0.289654	0.280646	0.227185	0.205306	0.250796	0.23735	0.235732	0.216046	0.204992	0.20883	0.227522	0.231897	0.248199	0.239092	0.210116	0.214301	0.192764	0.213598	0.220446	0.198992	0.238851	0.212241	0.194158	0.267623	0.219029	0.20195	0.282337	0.275019	0.259185	0.295498	0.303607	0.34546	0.351487	0.426741	0.43513	0.383574	0.251039	0.321044	0.386479	0.342075	0.2282	0.293473	0.256879	0.22861
17	14	14	14	14	15	16	17	17	17	17	17	17	17	17	17	17	17	17	17	17	17	17	17	17	17	17	17	17	17	17	17	17	17	17	17	17	17	17	17	17	17	17	17	17	17	17	17	17	17
34.6	4.30833	4.45985	4.56866	4.51324	4.1876	4.09293	3.925	4.38667	4.18182	4.23235	4.20725	4.23566	3.92734	4.19459	4.11544	4.23957	4.14748	4.10075	4.16912	4.15714	4.5049	4.49658	4.44558	4.07214	4.11643	4.33472	3.60769	3.43435	3.27	3.3446	5.09097	5.71987	6.33481	6.76726	6.32662	6.43526	6.1522	5.90197	6.4427	5.0327	4.7038	4.67101	4.87216	4.23457	4.06043	4.37643	4.86806	4.54015	4.35347
34.9															5.89051	5.4906	5.52119	5.37343	5.21223	5.34167	5.55468	5.29853	5.05374	4.96474	4.77582	5.2	4.86159	4.71284	4.51972	4.2911	4.77143	4.78603	5.17778	5.18606	5.35698	5.29825	4.60449	4.62704	5.68046	4.94	4.17111	4.42513	5.20142	5.53153	4.88443	4.60402	5.15579	4.66503	3.98732
35.7					7.62148	6.80141	7.125	6.87885	7.43377	7.10135	6.68562	7.53791	6.53878	6.85068	7.01523	7.13355	6.94934	7.07143	6.98312	7.42201	6.70123	6.4717	6.61358	6.8325	7.53419	7.60336	7.89211	7.10066	6.86795	8.09198	7.44331	7.83468	8.4253	7.84724	8.44419	8.80894	9.16474	8.58146	9.38534	7.69707	7.06651	6.96124	7.41319	8.87393	9.22639	7.73553	7.4625	8.25583	6.51646
36	5.31029	5.15177	5.21111	5.20526	5.26842	5.20079	5.20656	5.51295	5.51314	5.63019	5.32105	5.32105	5.32105	5.32105	5.32105	5.32105	5.32105	5.32105	5.32105	5.32105	5.32105	5.32105	5.32105	4.30827	4.61742	4.92406	5.20522	5.33684	5.04375	5.49118	6.09776	5.28932	5.7	5.3243	5.80231	6.16067	6.01316	5.53333	6.10444	6.32877	5.56	5.01651	5.9359	5.94466	5.95342	5.06319	5.19504	5.32366	5.48271
36.1																5.58362	4.69821	4.28073	4.04783	4.24037	4.46637	4.25714	4.89402	5.07094	4.92432	4.63077	4.78584	4.59469	4.65217	4.82522	4.83421	5.69375	4.28519	5.12167	5.11897	5.06379	4.84522	5.0437	4.40403	5.38987	4.53841	4.47059	4.19161	4.33312	3.98155	3.70455	3.5	3.65874	4.19746
36.7			3.45664	3.37254	3.63611	3.11214	3.15139	3.46993	3.26643	3.42206	3.93504	4.24476	4.22411	3.93577	4.11329	3.96596	4.00567	4.6483	4.22774	4.3137	4.14648	4.46599	4.28322	3.9922	4.12929	3.95211	4.0014	4.14082	4.44184	3.925	4.35033	4.57	4.19041	3.38993	3.36312	3.41164	3.78986	2.99247	2.80537	4.63276	4.63171	3.66832	4.69627	5.90252	5.16179	2.814	2.52632	1.7619	1.90367
36.9	5.24599	4.89854	5.09084	5.32923	4.85918	5.37917	5.61489	5.66324	5.76143	5.30781	5.29779	5.76434	5.46383	6.45641	6.52177	6.30267	6.29931	5.41087	5.48759	5.3597	5.53308	6.19032	5.74524	5.91278	5.82377	6.63615	5.78346	6.38657	6.14437	5.88489	5.89197	7.09067	6.56061	6.08387	6.48872	6.21481	6.52908	6.40217	7.51375	6.59316	4.92642	5.82333	6.72025	6.41484	6.25769	5.07434	6.78333	5.66957	5.45917
37	4.35096	4.60813	4.69745	4.46803	4.6327	4.21678	4.04929	4.39667	4.56038	4.64277	4.39932	4.88679	4.61765	4.59872	4.16954	4.23613	4.41296	4.44241	4.37161	4.32	4.11208	4.01088	4.12152	4.002	4.08701	4.15839	4.23376	4.04422	4.1875	4.09013	4.43491	5.00359	4.9875	4.48492	4.24389	4.6044	4.64973	4.27802	4.49409	4.90961	5.09634	4.42281	3.66557	4.16071	4.75164	4.30172	3.61244	4.00632	3.51195
37.958								3.34157	3.20326	3.0967	3.41129	3.60843	4.03684	3.77292	4.24505	4.44944	4.80851	4.47742	4.36842	4.23804	4.07935	3.92211	3.54831	3.76154	3.76526	4.22083	3.69368	4.16162	3.84362	3.58182	3.71413	4.67736	4.04948	3.91771	3.93673	4.28447	4.33505	4.12	4.36771	5.10357	4.95978	4.81667	5.19121	6.20588	4.90937	5.19255	4.7086	3.04556	3.83068
40	6.47759	6.35492	5.90087	5.71062	5.92241	5.73853	5.85231	6.19909	6.12054	6.19818	5.92072	6.21875	5.9422	5.70459	5.46574	6.17345	5.53396	5.61182	5.67818	6.03482	5.93274	5.83509	5.16111	5.46111	5.75088	5.73879	5.59417	5.81681	5.65508	5.08246	5.5641	7.83028	6.86875	6.01864	6.61855	6.07097	5.63952	5.25847	6.77868	6.79677	6.35246	6.14597	6.07292	4.99137	4.29275	4.1031	5.38443	4.50183	4.90446
40.3	5.14355	5.81429	5.98189	5.85537	6.00417	6.0193	5.83649	6.06148	6.12562	6.08829	6.07179	5.98684	5.86754	5.66261	5.77311	5.72977	5.73468	5.70614	5.83162	5.65948	6.01197	6.20726	5.94274	6.04762	6.03828	6.24697	6.40894	6.44959	6.06239	6.10177	5.97739	6.6708	7.25069	7.12889	6.9876	7.78356	6.85	6.24615	7.88452	6.98225	6.33787	6.04161	5.91293	6.0205	5.7284	5.35423	6.13007	6.61694	5.90826
45.16	5.12955	5.31938	6.27197	5.85338	6.75333	5.8296	5.45161	5.52016	5.76515	5.53889	5.54488	5.58095	5.92353	5.92519	5.72029	5.61493	5.34154	5.35758	6.47958	5.50726	5.39683	5.22097	5.78333	5.34098	5.2075	5.188	5.4968	5.35806	4.94397	5.32288	5.90781	5.38824	7.28528	7.36483	7.64867	7.55163	6.99507	6.20407	7.54126	7.01256	5.98281	6.32042	6.94903	6.40904	6.46882	6.10652	6.88905	5.64	5.42719
47.23	5.40565	5.29758	5.28583	5.144	5.2621	5.08649	5.33433	5.36667	5.3907	5.40155	5.30079	5.21532	5.112	5.1864	5.13171	5.1314	4.88226	5.54701	5.2032	5.14331	5.24109	5.59545	5.2072	5.09274	5.50902	5.10317	4.9379	5.04016	5.06349	4.84836	5.71149	6.81572	7.54717	6.83425	7.60921	8.57818	8.20191	6.96828	6.10643	6.74109	6.36019	6.148	5.16242	6.32253	4.82273	4.63147	3.61071	5.14357	4.65841
47.5				6.05534	4.68485	3.75048	2.92059	2.866	3.26239	3.48646	4.06429	4.98846	5.02174	4.63333	4.07857	4.24747	4.84135	4.44845	4.80192	4.20515	4.55294	3.71579	3.945	3.84141	4.55981	4.97895	4.74206	5.02294	5.8144	5.46068	6.19323	7.38627	7.50769	6.43094	6.48592	6.14041	6.1971	5.54444	5.75931	3.89147	3.85	3.88403	4.4694	3.84733	3.40556	3.23388	4.06693	4.03874	3.76296
49	4.07347	4.1226	4.4381	4.32143	4.07626	4.41293	4.42887	4.21714	4.44138	4.13957	4.11825	4.03143	4.13094	4.48392	4.24638	4.34143	4.27681	4.23162	4.25704	3.99	4.03876	3.82326	3.90154	4.02632	4.21353	4.12778	4.02969	3.98702	3.98769	4.10154	4.7932	4.74797	4.02595	4.16194	4.15547	3.87778	4.06014	3.89926	4.85901	3.78205	4.09744	4.08882	4.33312	3.88816	3.73718	3.68961	4.09346	4.84552	4.08852
53	5.80137	6.22583	5.91832	6.07581	5.95447	5.73145	6.58235	6.48681	5.51575	5.67857	6.29859	6.28027	6.42282	6.23056	5.18235	5.30292	5.34196	5.25493	4.3223	4.78849	4.50385	5.04964	5.40884	4.86383	5.40649	5.15385	5.37429	4.86284	4.94459	4.78896	4.74286	5.79294	4.95964	4.53452	5.03873	5.69348	5.36196	6.04181	5.30281	5.24265	4.51179	4.54772	4.63764	4.7445	4.21106	4.63956	4.56612	4.19211	4.30064
57.1	6.17339	5.96311	6.14059	6.27938	6.05612	6.03131	5.84792	6.11579	5.642	5.70707	5.547	5.67157	5.5625	5.83365	5.47327	5.56602	5.36667	5.46355	6.23243	5.64128	5.41942	5.38641	5.37596	5.50583	5.2625	5.68208	5.27604	5.645	5.73564	5.663	5.61863	7.05366	6.80357	7.04425	7.49655	7.73952	7.23529	7.11293	10.3611	7.95786	7.35974	6.4459	7.45556	6.40563	6.35685	5.86311	6.94224	5.71146	5.53673
41.4793	5.22001	5.29236	5.24686	5.24489	5.35137	5.10024	5.09476	5.09887	5.07892	5.04479	5.07491	5.30484	5.20752	5.25269	5.15396	5.22529	5.14606	5.10279	5.11735	5.0402	5.0304	5.01577	4.98541	4.88806	5.04244	5.16941	5.05439	5.06441	5.01048	4.99386	5.36104	6.02066	5.99764	5.7436	5.94837	6.10104	5.91909	5.57386	6.223	5.82554	5.3239	5.17048	5.46356	5.54299	5.18883	4.73458	5.02912	4.801	4.57824
6.97758	0.760704	0.736743	0.848335	0.860885	1.10494	1.04047	1.23732	1.23953	1.22589	1.15789	0.986289	1.02503	0.864742	0.947767	0.921849	0.877558	0.768235	0.751279	0.902185	0.897245	0.795431	0.892514	0.835624	0.896839	0.94074	0.981121	1.06294	0.993437	0.943715	1.13753	0.892909	1.14478	1.42263	1.34305	1.48461	1.59729	1.48733	1.36384	1.90902	1.27628	1.07003	1.02226	1.15441	1.28835	1.40527	1.16789	1.42006	1.44255	1.0968
1.69231	0.229361	0.222136	0.244893	0.238766	0.295309	0.278076	0.330686	0.320045	0.316524	0.298967	0.254659	0.264662	0.223275	0.244712	0.230462	0.212839	0.186324	0.182212	0.218812	0.217614	0.19292	0.216467	0.202669	0.217515	0.228163	0.237957	0.2578	0.240944	0.228884	0.275892	0.216562	0.277651	0.345038	0.325737	0.36007	0.3874	0.360731	0.33078	0.463006	0.309543	0.259519	0.247933	0.279985	0.31247	0.340828	0.283255	0.344416	0.349869	0.266012
17	11	11	12	13	14	14	14	15	15	15	15	15	15	15	16	17	17	17	17	17	17	17	17	17	17	17	17	17	17	17	17	17	17	17	17	17	17	17	17	17	17	17	17	17	17	17	17	17	17
[truncated: 53 more columns]

## Sheet: TPR MU
VO2	tm60	tm58	tm56	tm54	tm52	tm50	tm48	tm46	tm44	tm42	tm40	tm38	tm36	tm34	tm32	tm30	tm28	tm26	tm24	tm22	tm20	tm18	tm16	tm14	tm12	tm10	tm8	tm6	tm4	tm2	t0	t2	t4	t6	t8	t10	t12	t14	t16	t18	t20	t22	t24	t26	t28	t30	t32	t34	t36
20.427	0.583053	1.09006	1.77395	1.87327	1.62314	1.54205	1.4436	1.47295	1.37909	1.46535	1.40354	1.4792	1.38365	1.44616	1.3889	1.35736	1.34586	1.84369	1.38219	1.3319	1.3779	1.4801	1.53439	1.4902	1.46282	1.70955	1.51972	1.49739	2.76856	1.65075	1.63206	1.48341	1.47209	1.53018	1.5686	1.65061	1.50545	1.63157	1.71342	1.93473	2.06753	1.92018	2.07959	2.56652	2.26372	2.42186	2.99907	1.30115	2.45465
20.7	1.02338	1.09966	1.1999	1.10346	1.11376	1.09458	1.09355	1.04098	1.27771	1.07405	1.16903	1.18259	1.12768	1.196	1.09374	1.17649	1.17248	1.16584	1.1419	1.1146	1.23337	1.26756	1.20405	1.67765	1.35547	1.22264	1.31837	1.23177	1.21603	1.20971	1.24093	1.02299	1.11972	1.15734	1.12304	1.12246	1.00935	1.20669	1.13777	1.05734	1.23814	1.2317	1.02935	1.10903	1.02871	1.07158	1.00822	1.29377	1.36067
20.72						0.549009	0.789851	1.07795	1.22348	0.939158	0.973339	0.971264	1.02358	0.992885	1.08964	1.01761	0.862648	0.861705	0.860074	0.921107	0.928587	1.03717	1.01227	1.04835	1.10532	1.12042	1.21255	1.1346	1.09171	1.04799	1.10834	0.956696	1.05717	1.35569	1.10677	0.885464	0.827191	0.819397	0.701085	0.87189	1.52958	1.52688	1.31429	1.58289	1.44678	1.52872	1.3827	1.08105	1.25541
21	1.06622	1.04794	1.2565	0.89235	0.7873	0.806451	0.843966	0.948121	0.819699	0.846944	0.822482	0.841943	0.79865	0.776157	0.802123	0.823986	0.823086	0.820547	0.784549	0.809289	0.818111	0.983464	0.93025	0.794281	0.869301	0.847426	0.864737	0.875333	0.766397	0.806702	1.19527	1.11688	0.863074	1.0527	1.08679	1.04909	1.01068	1.0735	1.00266	1.39946	1.42892	1.21463	1.1839	1.3847	1.27582	1.2967	1.10001	1.16551	1.28641
23	0.762548	0.7665	0.802963	0.801982	0.737515	0.776175	0.788715	0.811076	0.798564	0.781294	0.785539	0.787681	0.785822	0.743681	0.820201	0.868685	0.850509	0.810509	0.799753	0.847466	0.863794	0.880699	0.819267	0.840127	0.805095	0.825648	0.85479	0.935758	0.867317	0.884176	0.941643	0.869623	0.824343	0.977185	0.961325	0.870794	0.924921	0.918933	0.892307	1.16454	1.13023	1.07551	1.04757	1.01304	1.15159	1.16415	1.16785	1.01765	1.17835
23.4	0.996844	1.01758	0.967656	0.989827	0.991407	1.05937	1.05795	0.9798	1.05737	0.980516	0.944258	1.00837	0.988571	1.03253	0.980304	1.00947	1.01408	0.935944	0.980255	0.913168	0.937694	0.996308	1.01045	0.862279	0.958426	0.98375	0.987426	0.920064	1.09794	1.08523	1.09961	1.14624	1.15689	1.16795	1.11796	1.04494	1.12471	1.11739	1.2618	1.71284	1.60047	1.4663	1.55548	1.64522	1.69269	1.62197	1.23758	1.37569	1.34839
26.6	0.769837	1.13829	0.742678	0.730788	0.726754	0.74614	0.737122	0.758411	0.78169	0.726115	0.780895	0.789858	0.774841	0.898391	0.806351	0.827307	0.809874	0.817129	0.780165	0.812286	0.802695	0.788081	0.808614	0.761338	0.789214	0.747829	0.750631	0.774467	1.90675	0.815398	0.835884	1.39923	2.66163	1.24335	0.950874	1.10743	1.3491	1.26768	2.6282	3.37622	4.12424	1.0435	1.00398	1.54125	2.07852	3.64464	4.3267	1.8279	0.890039
26.8	0.8735	0.772527	0.792908	0.8124	0.799234	0.788767	0.854568	0.84144	0.826371	0.81849	0.763728	0.781654	0.837312	0.820927	0.781068	0.725799	0.745912	0.910908	0.756707	0.859511	0.791046	0.853236	0.734921	0.751162	0.750478	0.802554	0.901444	0.858782	0.889486	0.808674	0.919881	0.739917	0.806013	0.791891	0.818096	0.88659	0.862837	0.940444	0.979624	1.16545	1.32028	1.3171	1.69765	1.65217	1.27085	1.21915	0.952539	1.13496	1.08273
28.2	0.920464	0.899057	0.881071	0.914386	0.912657	0.916888	0.91909	0.889071	0.951067	0.958248	0.943015	0.965333	1.00878	0.992841	0.968341	0.966644	0.900518	0.951268	0.904718	0.896079	0.89961	0.901321	0.953885	0.932209	0.901101	0.871517	0.938193	0.919829	0.893404	0.930569	0.955154	0.917707	0.898128	0.919338	0.888086	0.92456	0.950667	0.90005	0.862671	1.14482	1.17185	1.10899	1.05045	1.21213	1.05134	1.03349	1.11332	1.06793	0.99181
30.7	0.800206	0.871573	0.953879	0.984616	0.977388	0.970212	0.940459	1.04618	1.00773	1.01553	1.05652	1.07367	1.03459	1.01928	0.986258	0.959815	0.997192	0.986897	0.960699	0.933266	1.05527	1.15764	1.17948	1.19207	1.21532	1.23561	1.21058	1.2493	1.12923	1.31845	1.25445	1.17535	1.27806	1.32117	1.3054	1.3505	1.31689	1.42839	1.57228	1.80295	1.77526	1.55973	1.62365	1.57888	1.59496	1.60504	1.55783	1.54447	1.51099
31.1	1.42755	1.11099	0.965086	0.960312	0.982221	1.08265	1.08017	1.17599	1.10475	1.05242	1.01334	1.02931	1.00391	1.02881	1.07743	1.03257	0.996175	1.01339	1.05015	1.13141	1.03685	3.15755	1.02858	1.6171	1.27571	0.937916	0.991023	0.987476	1.04508	1.16589	1.38286	1.26382	1.36715	1.47048	1.28813	1.26875	1.43412	1.42382	1.78991	1.57461	1.55843	1.69609	1.81915	1.64651	1.4589	1.37392	1.73965	1.88661	1.32385
31.4	1.1865	0.993603	1.0909	0.997204	0.989219	0.986034	0.990442	0.982497	1.01583	1.00573	1.05743	1.06804	0.995639	0.987266	1.01994	1.02937	1.03518	0.994413	0.903647	0.950642	0.920261	1.02474	0.959885	0.88804	0.957373	1.25701	1.23004	1.13474	1.15728	1.03509	0.952803	0.758591	0.942006	0.941329	0.805673	0.795365	0.773649	0.87421	0.852194	0.795818	0.760455	1.07376	0.798168	0.759582	0.848656	1.16052	1.05929	0.991458	1.14369
31.872	1.17429	1.92946	1.20712	1.14168	1.08952	0.855114	0.914484	0.952322	0.99672	0.966483	1.10558	1.08773	1.10036	1.14057	1.17015	1.2418	1.2117	1.01326	1.29548	1.1013	1.20874	1.23071	1.17428	1.27564	1.21688	1.23644	1.32377	1.30907	1.25725	1.13457	1.28133	1.11196	1.11547	1.09849	1.10777	1.1552	1.07966	1.09495	1.04603	1.14623	1.18974	1.05161	1.06953	1.18766	1.10815	1.19546	1.14827	1.04348	0.99319
33	1.10221	1.10596	1.10899	1.10654	1.07782	1.22729	1.22273	1.15108	1.09588	1.25423	1.27652	1.31268	1.27501	1.16252	1.05689	1.27792	1.60141	1.20754	1.04431	1.4638	1.16621	1.11362	1.14529	1.14667	1.06714	1.12503	1.15949	1.13923	1.15807	1.14423	1.10368	1.14669	1.15414	1.08877	1.12693	1.15117	3.16412	3.1584	3.15267	2.57059	3.5504	2.78627	2.65195	1.92916	2.49397	1.60814	1.68303	1.36511	1.21932
33.4					1.2703	1.32164	1.21713	1.20423	1.21243	1.19871	1.162	1.18236	1.20468	1.16873	1.1576	1.15811	1.05641	1.09715	1.15272	1.18265	1.12698	1.17887	1.15006	1.11365	1.12021	1.19817	1.20445	1.16417	1.17735	1.2317	1.12191	1.09368	1.36988	1.41859	1.40837	1.337	1.32174	1.34877	1.17934	1.47329	1.57224	1.43253	1.38785	1.54588	1.65341	1.57165	1.48614	1.26978	1.35376
33.5	0.81714	0.791493	0.819888	0.869408	0.890883	0.925095	0.916517	0.886586	0.86617	0.888486	0.908521	0.949376	0.946959	0.969105	0.969552	0.917965	0.93322	0.931388	0.988778	0.953357	0.955669	1.00177	1.05261	0.965745	1.02538	0.968963	1.04125	0.971209	0.950431	0.993176	0.930245	0.982216	0.98554	1.03493	1.05181	1.04704	0.965559	1.06813	1.03464	1.3244	1.42846	1.2397	1.16386	1.24759	1.22854	1.15388	1.13244	0.93207	1.05342
33.5							0.763712	1.0254	1.02569	1.00467	0.99822	1.0205	1.04013	1.07409	1.07804	1.02184	0.975635	1.02169	1.08617	1.14174	1.11855	1.08411	1.10316	1.07103	1.05337	1.08916	1.03991	1.01798	1.05393	1.04813	1.08925	0.832816	0.984096	1.23545	1.30313	1.21197	1.06135	1.0958	1.12043	1.09297	0.885917	1.23737	1.20984	1.12735	1.20343	1.22528	1.10188	1.0532	0.993476
27.607	0.964553	1.04533	1.04025	1.01273	0.997942	0.977967	0.974945	1.01436	1.0259	0.998614	1.00964	1.03127	1.01942	1.02647	1.0145	1.02428	1.01952	1.02255	0.992486	1.02139	1.0142	1.18453	1.04714	1.08397	1.05462	1.06939	1.09108	1.06595	1.20154	1.07709	1.12031	1.05987	1.17973	1.16499	1.11875	1.10935	1.21659	1.25695	1.34865	1.50636	1.6666	1.4107	1.39331	1.45468	1.46177	1.5233	1.54097	1.25599	1.26119
5.10958	0.219202	0.287549	0.269476	0.275575	0.229592	0.244278	0.19123	0.172529	0.176802	0.18162	0.178033	0.187577	0.168574	0.170911	0.156808	0.172306	0.215379	0.240316	0.180592	0.187057	0.169787	0.53625	0.186796	0.289305	0.20431	0.237677	0.20365	0.189085	0.473771	0.213222	0.200184	0.207774	0.430437	0.207293	0.206791	0.215633	0.547194	0.538801	0.659478	0.650325	0.880772	0.432413	0.46938	0.411084	0.457048	0.639187	0.864542	0.278912	0.350773
1.23926	0.0585842	0.0768508	0.0720204	0.0736506	0.0592804	0.0610694	0.04638	0.0418445	0.0428807	0.0440492	0.0431794	0.0454941	0.0408851	0.041452	0.0380315	0.0417903	0.0522371	0.0582851	0.0438001	0.0453681	0.0411795	0.13006	0.0453046	0.0701668	0.0495525	0.0576452	0.0493924	0.0458599	0.114906	0.0517139	0.0485517	0.0503925	0.104396	0.050276	0.0501542	0.0522987	0.132714	0.130678	0.159947	0.157727	0.213619	0.104875	0.113841	0.0997024	0.11085	0.155026	0.209682	0.0676461	0.085075
17	14	14	14	14	15	16	17	17	17	17	17	17	17	17	17	17	17	17	17	17	17	17	17	17	17	17	17	17	17	17	17	17	17	17	17	17	17	17	17	17	17	17	17	17	17	17	17	17	17
34.6	1.13826	1.09721	1.05313	1.08906	1.13226	1.1504	1.19864	1.10432	1.16651	1.16446	1.20907	1.21767	1.26928	1.24285	1.21287	1.19825	1.20287	1.15086	1.14753	1.18378	1.07326	1.06454	1.09628	1.16206	1.11712	1.08304	1.31232	1.3254	1.41722	1.37209	1.02614	1.06409	0.927222	0.841887	0.931091	0.923853	0.945063	1.00504	1.02705	1.32536	1.43585	1.26086	1.33052	1.60786	1.83741	1.27755	1.20295	1.24668	1.23097
34.9															0.671796	0.891584	0.91196	0.930643	0.947237	0.927681	0.886115	0.911257	0.954027	0.961487	1.00165	0.934258	0.993026	0.998919	1.00315	1.04336	0.988491	1.17755	1.09723	1.02222	1.02527	1.03256	1.20906	1.17937	1.11439	1.55214	1.52201	1.22779	1.1259	1.08795	1.22746	1.28197	1.24819	1.16387	1.27075
35.7					0.614389	0.743444	0.679704	0.735141	0.670136	0.68802	0.75937	0.626967	0.725939	0.674527	0.67004	0.661908	0.6755	0.659838	0.712929	0.634371	0.719914	0.789214	0.785698	0.715181	0.661968	0.65802	0.645895	0.710954	0.768429	0.655642	0.776975	0.86774	0.800657	0.813687	0.754064	0.709279	0.717	0.776927	0.689618	1.06118	1.14093	1.07217	0.934302	0.788555	0.774653	0.847665	0.834984	0.666503	0.845703
36	1.02357	1.03839	1.05773	1.04943	1.03777	1.06638	1.02452	1.02623	1.0304	1.02522	1.03796	1.03796	1.03796	1.03796	1.03796	1.03796	1.03796	1.03796	1.03796	1.03796	1.03796	1.03796	1.03796	1.13708	1.10749	1.08887	0.998157	0.975323	1.05304	0.928846	0.903172	2.39639	1.75347	1.37726	1.71345	0.8784	0.879914	0.905879	1.18705	1.47551	1.82619	1.90298	2.09095	1.92196	1.75297	1.23151	1.31805	1.15106	1.02025
36.1																0.927629	1.06671	1.14981	1.50479	1.09354	1.05574	1.08572	0.972017	0.950547	0.980243	1.00058	1.01984	1.07804	1.07938	1.04723	1.02825	0.913148	1.29272	1.08805	1.02611	1.00214	1.06457	1.01787	1.37881	1.13059	1.57083	1.51305	1.4612	1.44992	1.70773	1.77614	1.74899	1.65678	1.37103
36.7			1.47417	1.46197	1.51292	1.61415	1.54598	1.40164	1.53729	1.59104	1.23638	1.15896	1.21757	1.30436	1.28531	1.33887	1.34287	1.1677	1.20331	1.18771	1.18465	1.11076	1.19397	1.34876	1.34767	1.36678	1.35976	1.29007	1.2406	1.39622	1.61858	1.45055	1.31325	1.44002	1.48978	1.5401	1.53354	1.63281	1.83291	1.35798	2.14298	1.6809	2.52611	3.44613	1.56512	1.90236	2.09744	2.45015	2.94589
36.9	0.828299	0.890898	0.807344	0.753854	0.875378	1.0084	0.945702	0.920272	0.921914	1.01685	0.982574	0.920007	0.976922	0.841449	0.855578	0.869433	0.901993	0.96637	0.952978	0.969843	1.00715	0.878516	0.897357	0.858068	0.908279	0.798823	0.932276	0.87794	0.955634	0.987906	0.980095	0.8218	0.934371	1.10503	0.999955	0.963437	0.943348	0.941471	0.815456	1.49686	1.90625	1.35391	0.801576	0.869213	0.977831	0.987461	0.776947	0.8562	0.837592
37	1.24582	1.20964	1.28576	1.3381	1.29923	1.41836	1.36487	1.23955	1.19282	1.15597	1.28158	1.23736	1.32736	1.31876	1.41749	1.29954	1.24231	1.2998	1.38664	1.39748	1.43541	1.41937	1.33204	1.39912	1.3574	1.34934	1.38543	1.42017	1.32361	1.40671	1.29355	1.28046	1.35078	1.59262	1.63812	1.53036	1.50976	1.62084	1.5218	1.56251	1.58243	1.59946	1.80023	1.7237	1.67421	1.65893	1.783	1.61105	1.81945
37.958								1.62645	1.59584	1.58244	1.57213	1.48099	1.34577	1.44131	1.28713	1.21672	1.10297	1.25887	1.26469	1.28055	1.3061	1.38159	1.49419	1.39535	1.50343	1.34651	1.57242	1.34587	1.44684	1.51674	1.47521	1.19954	1.62488	1.64446	1.52601	1.43212	1.42327	1.47886	1.41052	1.16959	1.40261	1.35351	1.11167	1.00254	1.41859	1.18773	1.15981	1.97706	1.57527
40	0.755078	0.809902	0.839174	0.852522	0.818431	0.846881	0.8206	0.813391	0.845313	0.784745	0.89036	0.770473	0.886761	0.957358	0.95512	0.830584	0.923104	0.926836	0.8719	0.815714	0.819619	0.940982	1.00201	0.926731	0.966456	0.884207	0.992558	0.951017	1.00556	1.12865	1.09364	0.773387	0.974398	1.0805	0.965702	1.0926	1.19873	1.298	1.09107	1.45885	1.53334	1.09156	1.27574	1.51073	1.83159	1.74335	1.39734	1.55802	1.40017
40.3	0.989024	0.877647	0.865008	0.871008	0.901333	0.948868	0.911703	0.856582	0.859785	0.939	0.920932	0.916158	0.932693	0.984504	0.938496	0.88416	0.903403	0.971877	0.902761	0.905284	0.879103	0.87446	0.865992	0.851294	0.878617	0.853386	0.840203	0.83362	0.867171	0.878106	0.887139	0.850029	0.892715	0.934867	0.957829	0.831	0.955531	1.04406	0.846452	1.09726	1.17922	1.10276	1.09007	1.11199	1.16769	1.16394	0.973078	0.907476	0.999645
45.16	0.833057	0.797504	0.771894	0.811316	0.678253	0.77696	0.802516	0.788682	0.773121	0.808103	0.883354	0.824452	0.787912	0.714607	0.824428	0.828657	0.8946	0.899689	0.727042	0.835242	0.84231	0.851435	0.797258	0.889566	0.878875	0.968944	0.945704	0.92796	1.00571	0.918568	0.774547	0.86095	0.724221	0.778738	0.736127	0.752288	0.849549	0.929138	0.742049	0.941594	1.31159	0.94238	0.856632	0.994127	0.972729	0.967841	0.830752	1.01318	0.980018
47.23	0.879903	0.894645	0.898307	0.91668	0.912766	0.851068	0.871575	0.877091	0.874155	0.865752	0.871413	0.896089	0.922928	0.921504	0.922675	0.914686	0.940097	0.845627	0.903664	0.912575	0.912915	0.868333	0.938088	0.941911	0.881038	0.941492	0.961855	0.927961	0.926341	0.952123	0.879791	0.805145	0.757811	0.828041	0.729868	0.614909	0.654159	0.709993	0.835686	0.913842	1.0652	1.06111	1.01644	0.977692	1.44708	1.41757	1.54792	1.06928	1.14754
47.5				0.76567	1.09135	1.45358	1.7858	1.80956	1.6779	1.58679	1.44661	1.14838	1.15648	1.34527	1.52644	1.48453	1.2775	1.40321	1.26282	1.45756	1.35191	1.65132	1.53039	1.64154	1.38479	1.31319	1.41644	1.3402	1.16328	1.33192	1.22338	1.06126	1.08894	1.22525	1.18599	1.2894	1.30701	1.49127	1.92881	2.22766	2.16483	1.99345	1.68062	2.05669	2.20635	2.26579	1.71082	1.6927	1.83026
49	1.07287	1.04906	0.996327	1.00945	1.0312	1.00799	0.990866	1.01184	0.979345	1.02122	1.02284	1.04187	1.01406	0.950531	1.00214	0.992829	1.02499	1.02815	1.01593	1.06152	1.10537	1.10452	1.07257	1.05956	1.00891	1.04816	1.0522	1.04753	1.03138	1.02206	0.883687	0.925561	1.09646	1.06954	1.08682	1.17574	1.12031	1.15508	1.02261	1.40446	1.27406	1.23878	1.16688	1.30622	1.33699	1.30742	1.18557	1.00888	1.15299
53	1.58311	1.10416	1.09563	0.970403	0.968675	1.0259	0.890353	0.923396	1.19526	0.801917	0.72638	0.705408	0.696913	0.822	0.819132	0.823547	0.775825	0.785282	1.10368	0.931079	1.15872	0.957993	0.864993	0.895667	0.823091	0.870993	0.833536	0.931561	0.927045	0.900305	0.903312	0.899318	1.18572	1.36636	1.21333	1.02638	1.13717	0.936938	1.22067	1.2319	1.61191	1.44423	1.19484	1.40787	1.60919	1.20658	1.18248	1.42593	1.28843
57.1	0.88956	0.891223	0.801881	0.785289	0.825459	0.811838	0.862385	0.806851	0.92049	0.929758	0.92225	0.915902	0.926587	0.875087	0.914693	0.951845	1.00145	1.0023	0.83355	0.918174	0.983893	0.985437	0.989125	0.94465	1.01377	0.907736	1.02556	0.97468	0.917208	0.87534	0.868853	0.882764	0.99608	0.962301	0.87206	0.875677	0.947496	0.931802	0.696976	1.02508	1.09302	1.08338	0.997601	1.2322	1.22381	1.21173	1.0224	1.16631	1.17563
41.4793	1.02169	0.969116	0.995531	0.97498	0.978529	1.05173	1.04966	1.06273	1.08269	1.06409	1.05088	0.993244	1.01501	1.02881	1.02133	1.00898	1.0133	1.02852	1.04585	1.03236	1.04471	1.05373	1.04847	1.06344	1.04828	1.02437	1.07572	1.05631	1.06656	1.08011	1.03558	1.07233	1.10652	1.1277	1.10892	1.03943	1.08209	1.1209	1.13894	1.31955	1.51549	1.34837	1.32125	1.4409	1.45479	1.37856	1.29534	1.33065	1.34656
6.97758	0.237556	0.135862	0.214138	0.218606	0.235978	0.269975	0.314558	0.322273	0.309055	0.301239	0.247318	0.227659	0.20882	0.242997	0.254925	0.22168	0.178781	0.191865	0.224724	0.215092	0.197605	0.231902	0.222212	0.248893	0.228457	0.210346	0.246305	0.209349	0.191816	0.240203	0.238617	0.390446	0.288263	0.272112	0.31097	0.27595	0.258814	0.286701	0.375682	0.316019	0.338689	0.304963	0.463216	0.632387	0.372108	0.372694	0.376087	0.451387	0.504424
1.69231	0.0716258	0.0409638	0.0618164	0.0606303	0.0630677	0.0721538	0.084069	0.0832105	0.0797977	0.0777796	0.0638573	0.0587814	0.0539171	0.0627415	0.0637312	0.0537652	0.0433607	0.0465342	0.0545035	0.0521675	0.0479263	0.0562446	0.0538944	0.0603655	0.055409	0.0510165	0.0597376	0.0507745	0.0465223	0.0582578	0.0578731	0.094697	0.069914	0.0659969	0.0754212	0.0669277	0.0627715	0.0695351	0.0911164	0.0766458	0.0821442	0.0739645	0.112346	0.153376	0.0902495	0.0903917	0.0912146	0.109477	0.122341
17	11	11	12	13	14	14	14	15	15	15	15	15	15	15	16	17	17	17	17	17	17	17	17	17	17	17	17	17	17	17	17	17	17	17	17	17	17	17	17	17	17	17	17	17	17	17	17	17	17
[truncated: 51 more columns]

[truncated: 5 more sheets: TPR CGS, BP variability , Sheet12, HR ecg 17 in eachgroup, Correlations]
